# Supplementary material for: Control of transcription elongation by GreA determines rate of gene expression in Streptococcus pneumoniae
Source: Nucleic Acids Res. 2014 Sep 4;42(17):10987–99. doi: 10.1093/nar/gku790 (PMC4176173; doi:10.1093/nar/gku790)
Supplement: SUPPLEMENTARY DATA [file supp_gku790_nar-03219-x-2013-File010.xlsx]

## Sheet: RNA-Seq fold changes+COG
D39 gene Tag	Feature ID	D39 Function	D39 COG	Gene length (bp)	Unique gene reads	Total gene reads	RPKM	Chromosome region start	Chromosome region end	Unique gene reads	Total gene reads	RPKM	Chromosome region start	Chromosome region end	ratio mut:wt	Fold	D39 Taq name	D39 Gene name	D39 genome Location	strand	Length	Pubmed ID	Tig4 gene Tag	Tig4 Cluster Information	TIGR Common Name	TIGR Gene Symbol	Mainrole	TIGR sub1role	Source	D39	Tigr4	Operon/ genes	BS-1	TR-1	Regulon-1	BS-2	TR-2	Regulon-2
SPD_1325	SPD_1325			426	3	3	0.362186	1340620	1341045	0	0	0	1340620	1341045	0	-500
SPD_1533	SPD_1533	hypothetical protein SPD_1533		298	0	1	0.172585	1556045	1556342	0	0	0	1556045	1556342	0	-500	SPD_1533	-	1556045..1556242	-	65	116515797	SP1723		hypothetical protein		Hypothetical proteins
SPD_2035	SPD_2035	helicase (comFA)	[L] Replication, recombination and repair	1399	2	2	0.0735245	2013456	2014854	0	0	0	2013456	2014854	0	-500	SPD_2035	-	2013456..2014754	-	432	116516737	SP2208	[L] Replication, recombination and repair	helicase, putative		Unknown function	General	COG_category											comX	operon 2035-2033
SPD_0114	SPD_0114	hypothetical protein SPD_0114		568	1625	1657	150.036	115666	116233	5	5	0.430377	115666	116233	0.0028685	-348.614	SPD_0114	-	115766..116233	+	155	116516334	spr0107
SPD_0113	SPD_0113			2332	17052	17095	377.017	113442	115773	95	95	1.99169	113442	115773	0.00528277	-189.295
SPD_0116	SPD_0116	hypothetical protein SPD_0116		481	4585	4587	490.46	117628	118108	30	30	3.04932	117628	118108	0.00621727	-160.842	SPD_0116	-	117728..118108	+	126	116515891	SP0115		hypothetical protein		Hypothetical proteins
SPD_0115	SPD_0115	hypothetical protein SPD_0115	[S] Function unknown	1453	7459	7475	264.585	116130	117582	62	62	2.08619	116130	117582	0.00788475	-126.827	SPD_0115	-	116230..117582	+	450	116516521	spr0108_Taq_3
SPD_0118	SPD_0118	hypothetical protein SPD_0118		226	539	539	122.659	120553	120778	16	16	3.4613	120553	120778	0.0282188	-35.4374	SPD_0118	-	120653..120778	+	41	116515720	SPD_0118_5i
SPD_0117	SPD_0117	hypothetical protein SPD_0117		472	2055	2055	223.918	119588	120059	66	66	6.83643	119588	120059	0.0305309	-32.7537	SPD_0117	-	119688..120059	+	123	116516318	spr0111
SPD_0051	purC	phosphoribosylaminoimidazole-succinocarboxamide synthase	[F] Nucleotide transport and metabolism	808	2799	2799	178.161	45487	46294	116	116	7.01898	45487	46294	0.0393969	-25.3827	SPD_0051	purC	45587..46294	+	235	116516190	SP0044	[F] Nucleotide transport and metabolism	phosphoribosylaminoimidazole-succinocarboxamide synthase	purC	Purines, pyrimidines, nucleosides, and nucleotides	Purine ribonucleotide biosynthesis	COG_category
SPD_0052	SPD_0052	phosphoribosylformylglycinamidine synthase,	[F] Nucleotide transport and metabolism	3826	3517	3517	47.2767	46396	50221	178	178	2.27459	46396	50221	0.0481122	-20.7848	SPD_0052	-	46496..50221	+	1241	116516503	SP0045	[F] Nucleotide transport and metabolism	phosphoribosylformylglycinamidine synthase, putative		Purines, pyrimidines, nucleosides, and nucleotides	Purine ribonucleotide biosynthesis	COG_category
SPD_0059	purE	phosphoribosylaminoimidazole carboxylase catalytic subunit	[F] Nucleotide transport and metabolism	589	443	445	38.8566	57209	57797	24	24	1.99216	57209	57797	0.0512694	-19.5048	SPD_0059	purE	57309..57797	+	162	116515776	SP0053	[F] Nucleotide transport and metabolism	phosphoribosylaminoimidazole carboxylase, catalytic subunit	purE	Purines, pyrimidines, nucleosides, and nucleotides	Purine ribonucleotide biosynthesis	COG_category
SPD_0055	purN	phosphoribosylglycinamide formyltransferase	[F] Nucleotide transport and metabolism	646	313	319	25.3968	52712	53357	20	20	1.51365	52712	53357	0.0596001	-16.7785	SPD_0055	purN	52812..53357	+	181	116515802	SP0048	[F] Nucleotide transport and metabolism	phosphoribosylglycinamide formyltransferase	purN	Purines, pyrimidines, nucleosides, and nucleotides	Purine ribonucleotide biosynthesis	COG_category
SPD_0120	SPD_0120	hypothetical protein SPD_0120		1078	1064	1064	50.7625	122356	123433	67	67	3.03867	122356	123433	0.0598605	-16.7055	SPD_0120	-	122456..123433	+	325	116515901	spr0114
SPD_0058	purD	phosphoribosylamine--glycine ligase	[F] Nucleotide transport and metabolism	1363	2823	2823	106.521	55544	56906	180	180	6.4566	55544	56906	0.0606135	-16.498	SPD_0058	purD	55644..56906	+	420	116517132	SP0051	[F] Nucleotide transport and metabolism	phosphoribosylamine--glycine ligase	purD	Purines, pyrimidines, nucleosides, and nucleotides	Purine ribonucleotide biosynthesis	COG_category
SPD_0119	SPD_0119	hypothetical protein SPD_0119		1159	1615	1615	71.6653	120984	122142	106	106	4.47147	120984	122142	0.0623937	-16.0273	SPD_0119	-	121084..122142	+	352	116515480	spr0113
SPD_0122	SPD_0122	hypothetical protein SPD_0122		1003	811	811	41.5853	124292	125294	55	55	2.68095	124292	125294	0.0644688	-15.5114	SPD_0122	-	124392..125294	+	300	116515445	spr0117
SPD_0053	purF	amidophosphoribosyltransferase	[F] Nucleotide transport and metabolism	1543	738	738	24.5986	50214	51756	54	54	1.71102	50214	51756	0.0695576	-14.3766	SPD_0053	purF	50314..51756	+	480	116515944	SP0046	[F] Nucleotide transport and metabolism	amidophosphoribosyltransferase	purF	Purines, pyrimidines, nucleosides, and nucleotides	Purine ribonucleotide biosynthesis	COG_category
SPD_0088	SPD_0088	ABC transporter permease	[G] Carbohydrate transport and metabolism	1030	139	139	6.94061	87707	88736	11	11	0.522135	87707	88736	0.075229	-13.2927	SPD_0088	-	87807..88736	+	309	116515415	SP0090	[G] Carbohydrate transport and metabolism	ABC transporter, permease protein		Transport and binding proteins	Unknown substrate	COG_category	SPD_0088	SP0090	msmF1-msmG1-msmH	ATGtAAtCGtTaTCAa	CcpA regulon	CRE site
SPD_0121	SPD_0121	hypothetical protein SPD_0121		475	511	511	55.3283	123710	124184	41	41	4.22005	123710	124184	0.0762729	-13.1108	SPD_0121	-	123810..124184	+	124	116516556	spr0115
SPD_0054	purM	phosphoribosylaminoimidazole synthetase	[F] Nucleotide transport and metabolism	1123	583	593	27.1578	51693	52815	49	49	2.13326	51693	52815	0.0785505	-12.7307	SPD_0054	purM	51793..52815	+	340	116515735	SP0047	[F] Nucleotide transport and metabolism	phosphoribosylformylglycinamide cyclo-ligase	purM	Purines, pyrimidines, nucleosides, and nucleotides	Purine ribonucleotide biosynthesis	COG_category
SPD_0124	SPD_0124	hypothetical protein SPD_0124		859	528	550	32.9298	125570	126428	47	49	2.78888	125570	126428	0.0846917	-11.8075	SPD_0124	-	125670..126428	+	252	116516163	spr0119
SPD_0060	purK	phosphoribosylaminoimidazole carboxylase ATPase subunit	[F] Nucleotide transport and metabolism	1192	788	810	34.9485	57684	58875	69	74	3.03517	57684	58875	0.0868469	-11.5145	SPD_0060	purK	57784..58875	+	363	116516392	SP0054	[F] Nucleotide transport and metabolism	phosphoribosylaminoimidazole carboxylase, ATPase subunit	purK	Purines, pyrimidines, nucleosides, and nucleotides	Purine ribonucleotide biosynthesis	COG_category
SPD_0267	SPD_0267	xanthine/uracil permease family protein	[R] General function prediction	1519	6728	6728	227.797	265668	267186	695	696	22.4016	265668	267186	0.0983401	-10.1688	SPD_0267	-	265768..267186	+	472	116515488	SP0287	[R] General function prediction only	xanthine/uracil permease family protein		Transport and binding proteins	Nucleosides, purines and pyrimidines	COG_category
SPD_1414	SPD_1414	oxalate:formate antiporter	[G] Carbohydrate transport and metabolism	1327	524	524	20.3086	1433092	1434418	56	56	2.06322	1433092	1434418	0.101593	-9.84319	SPD_1414	-	1433092..1434318	-	408	116516469	SP1587	[P] Inorganic ion transport and metabolism	oxalate:formate antiporter		Transport and binding proteins	Carbohydrates, organic alcohols, and acids	COG_category
SPD_0610	SPD_0610	hypothetical protein SPD_0610		505	1197	1197	121.905	633391	633895	140	140	13.5539	633391	633895	0.111184	-8.99412	SPD_0610	-	633491..633895	+	134	116516064	spr0615_Taq_5i
SPD_0065	bgaC	Beta-galactosidase 3	[G] Carbohydrate transport and metabolism	1888	678	678	18.4692	65745	67632	80	80	2.07165	65745	67632	0.112168	-8.91522	SPD_0065	bgaC	65845..67632	+	595	116517213	SP0060	[G] Carbohydrate transport and metabolism	beta-galactosidase	bga	Energy metabolism	Biosynthesis and degradation of polysaccharides	COG_category	SPD_0065	SP0060	bgaC-manB-manC-manD-manA	ATGAAAGCGCaaaCtT	CcpA regulon	CRE site
SPD_1628	xpt	xanthine phosphoribosyltransferase	[F] Nucleotide transport and metabolism	682	1102	1106	83.4048	1642751	1643432	131	132	9.46274	1642751	1643432	0.113456	-8.81401	SPD_1628	xpt	1642851..1643432	+	193	116515812	SP1847	[F] Nucleotide transport and metabolism	xanthine phosphoribosyltransferase	xpt	Purines, pyrimidines, nucleosides, and nucleotides	Salvage of nucleosides and nucleotides	COG_category
SPD_0069	SPD_0069	PTS system, IIA component	[G] Carbohydrate transport and metabolism	505	25	25	2.54606	69747	70251	3	3	0.290441	69747	70251	0.114075	-8.7662	SPD_0069	-	69847..70251	+	134	116516395	SP0064	[G] Carbohydrate transport and metabolism	PTS system, IIA component		Transport and binding proteins	Carbohydrates, organic alcohols, and acids	COG_category	SPD_0069	SP0064	bgaC-manB-manC-manD-manA	ATGAAAGCGCaaaCtT	CcpA regulon	CRE site
SPD_0057	purH	bifunctional phosphoribosylaminoimidazolecarboxamide formyltransferase/IMP cyclohydrolase	[F] Nucleotide transport and metabolism	1648	719	720	22.4696	53875	55522	88	88	2.61068	53875	55522	0.116187	-8.60681	SPD_0057	purH	53975..55522	+	515	116516062	SP0050	[F] Nucleotide transport and metabolism	phosphoribosylaminoimidazolecarboxamide formyltransferase/IMP cyclohydrolase	purH	Purines, pyrimidines, nucleosides, and nucleotides	Purine ribonucleotide biosynthesis	COG_category
SPD_0056	SPD_0056	vanZ protein,	[V] Defense mechanisms	610	332	332	27.9916	53341	53950	41	41	3.28611	53341	53950	0.117396	-8.51818	SPD_0056	-	53441..53950	+	169	116516890	SP0049	[V] Defense mechanisms	vanZ protein, putative		Unknown function	General	COG_category
SPD_1629	pbuX	xanthine permease	[F] Nucleotide transport and metabolism	1363	1915	1916	72.2969	1643332	1644694	275	275	9.86426	1643332	1644694	0.136441	-7.32918	SPD_1629	pbuX	1643432..1644694	+	420	116516978	SP1848	[F] Nucleotide transport and metabolism	xanthine permease	pbuX	Transport and binding proteins	Nucleosides, purines and pyrimidines	COG_category
SPD_1517	SPD_1517	hypothetical protein SPD_1517		493	414	416	43.3977	1538982	1539474	61	61	6.04937	1538982	1539474	0.139394	-7.17391	SPD_1517	-	1538982..1539374	-	130	116516969	spr1549
SPD_0123	SPD_0123	hypothetical protein SPD_0123		454	491	532	60.2665	125250	125703	72	79	8.50744	125250	125703	0.141164	-7.08398	SPD_0123	-	125350..125703	+	117	116516169	spr0118
SPD_1934	malX	maltose/maltodextrin ABC transporter maltose/maltodextrin-binding protein	[G] Carbohydrate transport and metabolism	1372	4121	4121	154.479	1907519	1908890	649	649	23.1269	1907519	1908890	0.14971	-6.6796	SPD_1934	malX	1907619..1908890	+	423	116517172	SP2108	[G] Carbohydrate transport and metabolism	maltose/maltodextrin ABC transporter, maltose/maltodextrin-binding protein	malX	Transport and binding proteins	Carbohydrates, organic alcohols, and acids	COG_category	SPD_1934	SP2108	malX-malC-malD-malA-malR	aaAgGaAAACGTTTGCGTtt	MalR regulon	malR site	tTGcAAcCGtTTTCta	CcpA regulon	CRE site
SPD_0268	SPD_0268	hypothetical protein SPD_0268	[R] General function prediction	793	797	797	51.6898	267155	267947	132	132	8.1382	267155	267947	0.157443	-6.35151	SPD_0268	-	267255..267947	+	230	116516578	SP0288	[R] General function prediction only	conserved hypothetical protein		Hypothetical proteins-Conserved	Conserved	COG_category
SPD_0365	tig	trigger factor	[O] Posttranslational modification, protein turnover, chaperones	1384	6895	6895	256.223	367373	368756	1164	1164	41.1192	367373	368756	0.160482	-6.23123	SPD_0365	tig	367473..368756	+	427	116516755	SP0400	[O] Posttranslational modification, protein turnover, chaperones	trigger factor	tig	Protein fate	Protein folding and stabilization	COG_category	SPD_0365	SP0400	ropA	taGAAAatGtTaTaAT	CcpA regulon	CRE site
SPD_0559	SPD_0559	PTS system IIA component,	[G] Carbohydrate transport and metabolism	577	1163	1164	103.752	576907	577483	212	213	18.0481	576907	577483	0.173954	-5.74865	SPD_0559	-	577007..577483	+	158	116516145	SP0645	[G] Carbohydrate transport and metabolism	PTS system IIA component, putative		Transport and binding proteins	Carbohydrates, organic alcohols, and acids	COG_category	SPD_0559	SP0645	gatA-gatB-gatC	tAACAAAct-(2)-AAACAAAAt-(2)-AAAtAtAAA	LacR regulon	lacR site
SPD_0159	SPD_0159	hypothetical protein SPD_0159		634	3960	3961	321.318	163775	164408	761	762	58.7615	163775	164408	0.182876	-5.46818	SPD_0159	-	163875..164408	+	177	116516260	SP0157		hypothetical protein		Hypothetical proteins
SPD_1284	SPD_1284	hypothetical protein SPD_1284		214	23	25	6.00823	1307757	1307970	5	5	1.14231	1307757	1307970	0.190124	-5.25972	SPD_1284	-	1307857..1307970	+	37	116515511	spr1309
SPD_1345	greA	transcription elongation factor GreA	[K] Transcription	583	1259	1260	111.153	1358305	1358887	265	265	22.2231	1358305	1358887	0.199932	-5.0017	SPD_1345	greA	1358305..1358787	-	160	116516490	SP1517	[K] Transcription	transcription elongation factor GreA	greA	Transcription	Transcription factors	COG_category
SPD_1825	SPD_1825			430	16	131	15.6683	1810196	1810625	8	28	3.18359	1810196	1810625	0.203186	-4.92159																								comX	operon 1828-1822
SPD_1516	SPD_1516	hypothetical protein SPD_1516		892	309	309	17.8161	1538169	1539060	68	68	3.7271	1538169	1539060	0.209198	-4.78016	SPD_1516	-	1538169..1538960	-	263	116516608	SP1706		hypothetical protein		Hypothetical proteins
SPD_1793	SPD_1793	universal stress protein family protein	[T] Signal transduction mechanisms	553	3085	3085	286.913	1787604	1788156	694	694	61.3567	1787604	1788156	0.213851	-4.67615	SPD_1793	-	1787704..1788156	+	150	116515416	SP1996	[T] Signal transduction mechanisms	universal stress protein family		Cellular processes	Adaptations to atypical conditions	COG_category
SPD_1005	glgB	glycogen branching enzyme	[G] Carbohydrate transport and metabolism	2029	969	969	24.5619	1017699	1019727	219	219	5.27703	1017699	1019727	0.214846	-4.65449	SPD_1005	glgB	1017799..1019727	+	642	116517137	SP1121	[G] Carbohydrate transport and metabolism	1,4-alpha-glucan branching enzyme	glgB	Energy metabolism	Biosynthesis and degradation of polysaccharides	COG_category	SPD_1005	SP1121	glgB-glgC-glgD-glgA	taGAAAaCGCTTaCAg	CcpA regulon	CRE site
SPD_0560	SPD_0560	PTS system, IIB component,	[G] Carbohydrate transport and metabolism	406	157	212	26.8553	577421	577826	35	48	5.7802	577421	577826	0.215235	-4.64609	SPD_0560	-	577521..577826	+	101	116516148	SP0646	[G] Carbohydrate transport and metabolism	PTS system, IIB component, putative		Transport and binding proteins	Carbohydrates, organic alcohols, and acids	COG_category	SPD_0560	SP0646	gatA-gatB-gatC	tAACAAAct-(2)-AAACAAAAt-(2)-AAAtAtAAA	LacR regulon	lacR site
SPD_2033	yfiA	ribosomal subunit interface protein	[J] Translation, ribosomal structure and biogenesis	649	12332	12332	977.257	2012169	2012817	2810	2810	211.685	2012169	2012817	0.216611	-4.61657	SPD_2033	yfiA	2012169..2012717	-	182	116516918	SP2206	[J] Translation, ribosomal structure and biogenesis	ribosomal subunit interface protein	yfiA	Protein synthesis	Translation factors	COG_category	SPD_2033	SP2206	raiA	ATGAAAGCGtTaTaAT	CcpA regulon	CRE site					comX	operon 2035-2033
SPD_1515	SPD_1515	hypothetical protein SPD_1515		676	184	184	13.9988	1537535	1538210	43	43	3.10992	1537535	1538210	0.222156	-4.50134	SPD_1515	-	1537535..1538110	-	191	116515682	SP1705		hypothetical protein		Hypothetical proteins
SPD_1532	SPD_1532	PTS system IIABC components	[G] Carbohydrate transport and metabolism	1984	399	399	10.3431	1554035	1556018	94	94	2.3164	1554035	1556018	0.223956	-4.46517	SPD_1532	-	1554035..1555918	-	627	116517116	SP1722	[G] Carbohydrate transport and metabolism	PTS system IIABC components		Transport and binding proteins	Carbohydrates, organic alcohols, and acids	COG_category	SPD_1532	SP1722	scrA-scrK	acTGTCAAAgGaTTatCATA / TcTGcaAAACGcTTGACATA	ScrR regulon
SPD_0663	SPD_0663	ATP-dependent RNA helicase, DEAD/DEAH box family protein	[J] Translation, ribosomal structure and biogenesis	1444	1470	1470	52.3565	681992	683435	348	348	11.7826	681992	683435	0.225045	-4.44356	SPD_0663	-	682092..683435	+	447	116516888	SP0761	[J] Translation, ribosomal structure and biogenesis	ATP-dependent RNA helicase, DEAD/DEAH box family		Transcription	Other	COG_category
SPD_1664	SPD_1664	PTS system, trehalose-specific IIABC components	[G] Carbohydrate transport and metabolism	2068	2391	2391	59.4633	1675624	1677691	585	585	13.8303	1675624	1677691	0.232586	-4.29948	SPD_1664	-	1675624..1677591	-	655	116517080	SP1884	[G] Carbohydrate transport and metabolism	PTS system, IIABC components		Transport and binding proteins	Carbohydrates, organic alcohols, and acids	COG_category	SPD_1664	SP1884	treP-treA	CAAACTTGTcTgCAAcTTGT	TetR regulon
SPD_1598	trpF	N-(5'-phosphoribosyl)anthranilate isomerase	[E] Amino acid transport and metabolism	700	337	346	25.4213	1614043	1614742	85	88	6.14628	1614043	1614742	0.241776	-4.13605	SPD_1598	trpF	1614043..1614642	-	199	116515967	SP1813	[E] Amino acid transport and metabolism	N-(5-phosphoribosyl)-anthranilate isomerase	trpF	Amino acid biosynthesis	Aromatic amino acid family	COG_category
SPD_1131	carB	carbamoyl phosphate synthase large subunit	[E] Amino acid transport and metabolism	3277	6073	6073	95.3119	1162280	1165556	1557	1557	23.2295	1162280	1165556	0.243721	-4.10305	SPD_1131	carB	1162280..1165456	-	1058	116516501	SP1275	[E] Amino acid transport and metabolism	carbamoyl-phosphate synthase, large subunit	carB	Purines, pyrimidines, nucleosides, and nucleotides	Pyrimidine ribonucleotide biosynthesis	COG_category
SPD_1087	fhs	formate--tetrahydrofolate ligase	[F] Nucleotide transport and metabolism	1771	4212	4212	122.318	1117398	1119168	1087	1087	30.0081	1117398	1119168	0.245329	-4.07616	SPD_1087	fhs	1117398..1119068	-	556	116517045	SP1229	[F] Nucleotide transport and metabolism	formate--tetrahydrofolate ligase	fhs	Central intermediary metabolism	One-carbon metabolism	COG_category	SPD_1087	SP1229	fhs	TATAGTTTcAAACTATA	MtaR Regulon	MtaR Site
SPD_0609	pyrE	orotate phosphoribosyltransferase	[F] Nucleotide transport and metabolism	733	364	364	25.5398	632579	633311	95	95	6.33647	632579	633311	0.248102	-4.03061	SPD_0609	pyrE	632679..633311	+	210	116515534	SP0702	[F] Nucleotide transport and metabolism	orotate phosphoribosyltransferase PyrE	pyrE	Purines, pyrimidines, nucleosides, and nucleotides	Pyrimidine ribonucleotide biosynthesis	COG_category
SPD_1513	SPD_1513			390	130	130	17.1435	1536581	1536970	34	34	4.26228	1536581	1536970	0.248624	-4.02214
SPD_0621	lctO	lactate oxidase	[C] Energy production and conversion	1237	8168	8191	340.555	642396	643632	2144	2149	84.9365	642396	643632	0.249406	-4.00953	SPD_0621	lctO	642496..643632	+	378	116517149	SP0715	[C] Energy production and conversion	lactate oxidase	lctO	Energy metabolism	Other	COG_category
SPD_0264	manL	PTS system, mannose-specific IIAB components	[G] Carbohydrate transport and metabolism	1090	9034	9038	426.448	262186	263275	2431	2432	109.085	262186	263275	0.255799	-3.90932	SPD_0264	manL	262186..263175	-	329	116515792	SP0284	[G] Carbohydrate transport and metabolism	PTS system, mannose-specific IIAB components	manL	Transport and binding proteins	Carbohydrates, organic alcohols, and acids	COG_category	SPD_0264	SP0284	manL-manM-manN	ATGAAAaCGgTTTata	CcpA regulon	CRE site
SPD_1512	secA	preprotein translocase subunit SecA	[U] Intracellular trafficking and secretion	2614	4657	4657	91.6264	1533922	1536535	1258	1258	23.5289	1533922	1536535	0.256792	-3.8942	SPD_1512	secA	1533922..1536435	-	837	116515410	SP1702	[U] Intracellular trafficking, secretion, and vesicular transport	preprotein translocase, SecA subunit	secA	Protein fate	Protein and peptide secretion and trafficking	COG_category
SPD_1514	SPD_1514	ABC transporter ATP-binding protein	[V] Defense mechanisms	751	262	263	18.0109	1536881	1537631	72	72	4.68727	1536881	1537631	0.260246	-3.84252	SPD_1514	-	1536881..1537531	-	216	116516316	SP1704	[V] Defense mechanisms	ABC transporter, ATP-binding protein		Transport and binding proteins	Unknown substrate	COG_category
SPD_0661	exp5	PTS system, IIABC components	[G] Carbohydrate transport and metabolism	2281	1003	1003	22.615	678805	681085	278	278	5.95864	678805	681085	0.263482	-3.79532	SPD_0661	exp5	678905..681085	+	726	116517154	SP0758	[G] Carbohydrate transport and metabolism	PTS system, IIABC components		Transport and binding proteins	Carbohydrates, organic alcohols, and acids	COG_category	SPD_0661	SP0758	ptsG-X	ATaAAAGCctTTaCAa	CcpA regulon	CRE site
SPD_1294	SPD_1294	hypothetical protein SPD_1294		547	1262	1266	119.033	1314106	1314652	366	368	32.8918	1314106	1314652	0.276326	-3.61892	SPD_1294	-	1314206..1314652	+	148	116516428	SP1465		hypothetical protein		Hypothetical proteins
SPD_1847	SPD_1847	ascorbate-specific PTS system enzyme IIC	[S] Function unknown	1558	55	55	1.81558	1831749	1833306	16	16	0.502088	1831749	1833306	0.276544	-3.61606	SPD_1847	-	1831749..1833206	-	485	116516701	SP2038	[S] Function unknown	PTS system, membrane component, putative		Transport and binding proteins	Carbohydrates, organic alcohols, and acids	COG_category
SPD_2009	SPD_2009	hypothetical protein SPD_2009		688	748	748	55.9156	1985906	1986593	218	218	15.4916	1985906	1986593	0.277053	-3.60942	SPD_2009	-	1986006..1986593	+	195	116516488	SP2182		hypothetical protein		Hypothetical proteins
SPD_1785	SPD_1785	immunity protein,	[S] Function unknown	2131	542	542	13.0808	1779763	1781893	158	158	3.62494	1779763	1781893	0.277118	-3.60857	SPD_1785	-	1779763..1781793	-	676	116516767	SP1988	[S] Function unknown	immunity protein, putative		Cellular processes	Toxin production and resistance	COG_category
SPD_0608	pyrF	orotidine 5'-phosphate decarboxylase	[F] Nucleotide transport and metabolism	802	291	291	18.6612	631844	632645	85	85	5.1817	631844	632645	0.277673	-3.60136	SPD_0608	pyrF	631944..632645	+	233	116516349	SP0701	[F] Nucleotide transport and metabolism	orotidine 5-phosphate decarboxylase	pyrF	Purines, pyrimidines, nucleosides, and nucleotides	Pyrimidine ribonucleotide biosynthesis	COG_category
SPD_0089	SPD_0089	ABC transporter permease	[G] Carbohydrate transport and metabolism	1024	23	23	1.15518	88650	89673	7	7	0.334215	88650	89673	0.289319	-3.45639	SPD_0089	-	88750..89673	+	307	116516742	SP0091	[G] Carbohydrate transport and metabolism	ABC transporter, permease protein		Transport and binding proteins	Unknown substrate	COG_category	SPD_0089	SP0091	msmF1-msmG1-msmH	ATGtAAtCGtTaTCAa	CcpA regulon	CRE site
SPD_0263	manM	PTS system, mannose-specific IIC component	[G] Carbohydrate transport and metabolism	904	7811	7818	444.782	261355	262258	2394	2396	129.582	261355	262258	0.291339	-3.43243	SPD_0263	manM	261355..262158	-	267	116515863	SP0283	[G] Carbohydrate transport and metabolism	PTS system, mannose-specific IIC component	manM	Transport and binding proteins	Carbohydrates, organic alcohols, and acids	COG_category	SPD_0263	SP0283	manL-manM-manN	ATGAAAaCGgTTTata	CcpA regulon	CRE site
SPD_1295	SPD_1295	hemolysin	[R] General function prediction	748	2761	2770	190.458	1314549	1315296	852	854	55.8192	1314549	1315296	0.29308	-3.41204	SPD_1295	-	1314649..1315296	+	215	116515763	SP1466	[R] General function prediction only	hemolysin		Cellular processes	Other	COG_category
SPD_1133	pyrB	aspartate carbamoyltransferase catalytic subunit	[F] Nucleotide transport and metabolism	1024	1458	1460	73.3285	1166898	1167921	462	462	22.0582	1166898	1167921	0.300813	-3.32432	SPD_1133	pyrB	1166898..1167821	-	307	116516819	SP1277	[F] Nucleotide transport and metabolism	aspartate carbamoyltransferase	pyrB	Purines, pyrimidines, nucleosides, and nucleotides	Pyrimidine ribonucleotide biosynthesis	COG_category
SPD_1132	carA	carbamoyl phosphate synthase small subunit	[E] Amino acid transport and metabolism	1180	1715	1717	74.8356	1165769	1166948	548	548	22.7052	1165769	1166948	0.303401	-3.29596	SPD_1132	carA	1165769..1166848	-	359	116515374	SP1276	[E] Amino acid transport and metabolism	carbamoyl-phosphate synthase, small subunit	carA	Purines, pyrimidines, nucleosides, and nucleotides	Pyrimidine ribonucleotide biosynthesis	COG_category
SPD_0714	SPD_0714	hypothetical protein SPD_0714		400	3624	3625	466.088	729426	729825	1188	1188	145.206	729426	729825	0.311541	-3.20985	SPD_0714	-	729426..729725	-	99	116515822	SP0816		hypothetical protein		Hypothetical proteins
SPD_1134	pyrR	pyrimidine regulatory protein PyrR	[F] Nucleotide transport and metabolism	622	683	683	56.4742	1167840	1168461	224	224	17.607	1167840	1168461	0.31177	-3.20749	SPD_1134	pyrR	1167840..1168361	-	173	116515708	SP1278	[F] Nucleotide transport and metabolism	pyrimidine operon regulatory protein	pyrR	Regulatory functions	DNA interactions	COG_category
SPD_0614	SPD_0614	ABC transporter ATP-binding protein	[V] Defense mechanisms	748	121	121	8.31963	636112	636859	40	40	2.61448	636112	636859	0.314255	-3.18213	SPD_0614	-	636212..636859	+	215	116516384	SP0707	[V] Defense mechanisms	ABC transporter, ATP-binding protein		Transport and binding proteins	Unknown substrate	COG_category
SPD_0509	SPD_0509	hypothetical protein SPD_0509	[K] Transcription	367	3	3	0.420412	518849	519215	1	1	0.133218	518849	519215	0.316874	-3.15583	SPD_0509	-	518949..519215	+	88	116515852	SP0584	[K] Transcription	transcriptional regulator, putative		Regulatory functions	DNA interactions	COG_category
SPD_1314	SPD_1314			469	0	15	1.6449	1332650	1333118	0	5	0.521224	1332650	1333118	0.316874	-3.15583
SPD_1498	SPD_1498	oxidoreductase	[R] General function prediction	1204	3	3	0.128149	1514630	1515833	1	1	0.040607	1514630	1515833	0.316874	-3.15583	SPD_1498	-	1514630..1515733	-	367	116516108	SP1686	[R] General function prediction only	oxidoreductase, Gfo/Idh/MocA family		Unknown function	Enzymes of unknown specificity	COG_category	SPD_1498	SP1686	nanE-ptsX	tTGAAAGCGtTTTaAT	CcpA regulon	CRE site
SPD_0262	SPD_0262	PTS system, mannose/fructose/sorbose family protein, IID component	[G] Carbohydrate transport and metabolism	1012	13799	13821	702.391	260420	261431	4608	4608	222.618	260420	261431	0.316942	-3.15515	SPD_0262	-	260420..261331	-	303	116516955	SP0282	[G] Carbohydrate transport and metabolism	PTS system, mannose-specific IID component		Transport and binding proteins	Carbohydrates, organic alcohols, and acids	COG_category	SPD_0262	SP0282	manL-manM-manN	ATGAAAaCGgTTTata	CcpA regulon	CRE site
SPD_1585	SPD_1585	ABC transporter sugar-binding protein	[G] Carbohydrate transport and metabolism	1411	110	110	4.00946	1601526	1602936	37	37	1.28204	1601526	1602936	0.319754	-3.1274	SPD_1585	-	1601526..1602836	-	436	116516945	spr1620
SPD_0091	SPD_0091	hypothetical protein SPD_0091	[R] General function prediction	1087	1507	1507	71.3023	91578	92664	507	507	22.8037	91578	92664	0.319817	-3.12678	SPD_0091	-	91678..92664	+	328	116517133	SP0095	[R] General function prediction only	conserved hypothetical protein		Hypothetical proteins-Conserved	Conserved	COG_category
SPD_1596	trpA	tryptophan synthase subunit alpha	[E] Amino acid transport and metabolism	877	803	808	47.384	1612073	1612949	274	275	15.3307	1612073	1612949	0.323541	-3.0908	SPD_1596	trpA	1612073..1612849	-	258	116515328	SP1811	[E] Amino acid transport and metabolism	tryptophan synthase, alpha subunit	trpA	Amino acid biosynthesis	Aromatic amino acid family	COG_category
SPD_0684	SPD_0684	biotin synthase (BioY family protein),	[R] General function prediction	637	233	233	18.8121	698385	699021	80	80	6.14014	698385	699021	0.326393	-3.06379	SPD_0684	-	698385..698921	-	178	116515429	SP0783	[R] General function prediction only	conserved hypothetical protein		Hypothetical proteins-Conserved	Conserved	COG_category	SPD_0684	SP0783	bioY	tTTGTTAcC-(16)-GTTgACATc	BirA regulon	birA site
SPD_1840	SPD_1840	L-ascorbate 6-phosphate lactonase	[R] General function prediction	1192	55	55	2.37305	1825573	1826764	19	19	0.7793	1825573	1826764	0.328396	-3.0451	SPD_1840	-	1825573..1826664	-	363	116516032	SP2031	[R] General function prediction only	conserved hypothetical protein		Hypothetical proteins-Conserved	Conserved	COG_category	SPD_1840	SP2031	Asc	aTGAACACAaACCTGTGTTttt	Bglg regulon
SPD_1776	purR	purine operon repressor	[F] Nucleotide transport and metabolism	928	3516	3516	194.859	1772361	1773288	1217	1217	64.1165	1772361	1773288	0.32904	-3.03914	SPD_1776	purR	1772361..1773188	-	275	116515481	SP1979	[F] Nucleotide transport and metabolism	pur operon repressor	purR	Regulatory functions	DNA interactions	COG_category
SPD_1600	trpD	anthranilate phosphoribosyltransferase	[E] Amino acid transport and metabolism	1105	623	625	29.0896	1615393	1616497	217	217	9.60119	1615393	1616497	0.330056	-3.02979	SPD_1600	trpD	1615393..1616397	-	334	116516280	SP1815	[E] Amino acid transport and metabolism	anthranilate phosphoribosyltransferase	trpD	Amino acid biosynthesis	Aromatic amino acid family	COG_category
SPD_1588	SPD_1588	hypothetical protein SPD_1588		667	1049	1053	81.1937	1606391	1607057	367	367	26.901	1606391	1607057	0.331318	-3.01825	SPD_1588	-	1606491..1607057	+	188	116516127	SP1802		hypothetical protein		Hypothetical proteins
SPD_1783	SPD_1783	hypothetical protein SPD_1783		409	147	149	18.7363	1778819	1779227	52	52	6.21595	1778819	1779227	0.33176	-3.01422	SPD_1783	-	1778819..1779127	-	102	116517198	SP1986		hypothetical protein		Hypothetical proteins
SPD_1774	pflA	pyruvate formate-lyase activating enzyme	[O] Posttranslational modification, protein turnover, chaperones	895	3998	3998	229.742	1770124	1771018	1401	1401	76.5319	1770124	1771018	0.333122	-3.00191	SPD_1774	pflA	1770124..1770918	-	264	116516256	SP1976	[O] Posttranslational modification, protein turnover, chaperones	pyruvate formate-lyase-activating enzyme	pflA	Energy metabolism	Anaerobic	COG_category	SPD_1774	SP1976	pflA	tatAAAaCGtTTTCAa	CcpA regulon	CRE site
SPD_0572	SPD_0572	thioredoxin family protein	[C] Energy production and conversion	667	37	37	2.85296	593795	594461	13	13	0.952895	593795	594461	0.334002	-2.99399	SPD_0572	-	593895..594461	+	188	116517064	SP0659	[C] Energy production and conversion	thioredoxin family protein		Energy metabolism	Electron transport	COG_category
SPD_0156	SPD_0156	hypothetical protein SPD_0156	[S] Function unknown	715	363	364	26.1828	160163	160877	128	128	8.75249	160163	160877	0.334284	-2.99147	SPD_0156	-	160263..160877	+	204	116515665	SP0154	[S] Function unknown	hypothetical protein		Hypothetical proteins		COG_category
SPD_1597	trpB	tryptophan synthase subunit beta	[E] Amino acid transport and metabolism	1324	860	878	34.1057	1612842	1614165	304	309	11.4103	1612842	1614165	0.334558	-2.98902	SPD_1597	trpB	1612842..1614065	-	407	116516622	SP1812	[E] Amino acid transport and metabolism	tryptophan synthase, beta subunit	trpB	Amino acid biosynthesis	Aromatic amino acid family	COG_category
SPD_1511	SPD_1511	phospho-2-dehydro-3-deoxyheptonate aldolase	[E] Amino acid transport and metabolism	1132	1427	1429	64.9241	1532810	1533941	506	506	21.854	1532810	1533941	0.336609	-2.97081	SPD_1511	-	1532810..1533841	-	343	116517167	SP1701	[E] Amino acid transport and metabolism	phospho-2-dehydro-3-deoxyheptonate aldolase		Amino acid biosynthesis	Aromatic amino acid family	COG_category
SPD_0246	proS	prolyl-tRNA synthetase	[J] Translation, ribosomal structure and biogenesis	1954	3283	3283	86.4105	236675	238628	1166	1166	29.1744	236675	238628	0.337625	-2.96186	SPD_0246	proS	236775..238628	+	617	116515963	SP0264	[J] Translation, ribosomal structure and biogenesis	prolyl-tRNA synthetase	proS	Protein synthesis	tRNA aminoacylation	COG_category
SPD_0611	SPD_0611	hypothetical protein SPD_0611		865	188	188	11.1779	633891	634755	67	67	3.78692	633891	634755	0.338785	-2.95172	SPD_0611	-	633991..634755	+	254	116517221	SP0704		hypothetical protein		Hypothetical proteins
SPD_2014	SPD_2014	hypothetical protein SPD_2014	[K] Transcription	1528	328	328	11.04	1991383	1992910	117	117	3.7436	1991383	1992910	0.339093	-2.94904	SPD_2014	-	1991383..1992810	-	475	116516714	SP2187		conserved domain protein		Hypothetical proteins-Domain	Domain		SPD_2014	SP2187	glpK-glpD-glpF	AaGAAAGCGCTTTatT	CcpA regulon	CRE site
SPD_1510	SPD_1510	phospho-2-dehydro-3-deoxyheptonate aldolase	[E] Amino acid transport and metabolism	1132	1680	1681	76.3733	1531777	1532908	599	601	25.9571	1531777	1532908	0.339871	-2.94229	SPD_1510	-	1531777..1532808	-	343	116516181	SP1700	[E] Amino acid transport and metabolism	phospho-2-dehydro-3-deoxyheptonate aldolase		Amino acid biosynthesis	Aromatic amino acid family	COG_category
SPD_0250	SPD_0250	pullulanase, extracellular	[G] Carbohydrate transport and metabolism	3871	519	519	6.89548	243375	247245	187	187	2.36182	243375	247245	0.342517	-2.91957	SPD_0250	-	243375..247145	-	1256	116515399	SP0268	[G] Carbohydrate transport and metabolism	alkaline amylopullulanase, putative		Cell envelope	Biosynthesis and degradation of surface polysaccharides and lipopolysaccharides	COG_category	SPD_0250	SP0268	pulA	AaGAAAaCGCTTgCAT	CcpA regulon	CRE site
SPD_0760	dnaX	DNA polymerase III subunits gamma and tau	[L] Replication, recombination and repair	1756	1753	1756	51.4304	770523	772278	633	633	17.6241	770523	772278	0.342678	-2.91819	SPD_0760	dnaX	770623..772278	+	551	116516459	SP0865	[L] Replication, recombination and repair	DNA polymerase III, gamma and tau subunits	dnaX	DNA metabolism	DNA replication, recombination, and repair	COG_category
SPD_0245	eep	zinc metalloprotease Eep	[M] Cell wall/membrane biogenesis	1360	1495	1495	56.5356	235403	236762	540	540	19.4125	235403	236762	0.343368	-2.91233	SPD_0245	eep	235503..236762	+	419	116515700	SP0263	[M] Cell wall/membrane/envelope biogenesis	eep protein	eep	Cellular processes	Other	COG_category
SPD_1589	SPD_1589	hypothetical protein SPD_1589	[S] Function unknown	271	241	243	46.1166	1606969	1607239	88	89	16.0564	1606969	1607239	0.34817	-2.87216	SPD_1589	-	1607069..1607239	+	56	116515552	SP1803	[S] Function unknown	conserved hypothetical protein		Hypothetical proteins-Conserved	Conserved	COG_category
SPD_1839	tkt	transketolase	[G] Carbohydrate transport and metabolism	2077	5421	5421	134.234	1823483	1825559	1991	1991	46.8665	1823483	1825559	0.34914	-2.86418	SPD_1839	tkt	1823483..1825459	-	658	116515729	SP2030	[G] Carbohydrate transport and metabolism	transketolase	recP	Energy metabolism	Pentose phosphate pathway	COG_category
SPD_0763	sufD	hypothetical protein SPD_0763	[O] Posttranslational modification, protein turnover, chaperones	1363	4118	4121	155.499	773348	774710	1519	1522	54.5942	773348	774710	0.351091	-2.84827	SPD_0763	sufD	773448..774710	+	420	116516109	SP0868	[O] Posttranslational modification, protein turnover, chaperones	conserved hypothetical protein		Hypothetical proteins-Conserved	Conserved	COG_category
SPD_0738	cdd-1	cytidine deaminase	[F] Nucleotide transport and metabolism	490	6203	6250	656	749846	750335	2294	2312	230.685	749846	750335	0.351654	-2.84371	SPD_0738	cdd-1	749946..750335	+	129	116516117	SP0844	[F] Nucleotide transport and metabolism	cytidine deaminase	cdd	Purines, pyrimidines, nucleosides, and nucleotides	Salvage of nucleosides and nucleotides	COG_category	SPD_0738	SP0844	rsmC-pdp-deoC-cdd	tTGtAAaCGaTTTaca	CcpA regulon	CRE site
SPD_1025	lpdA	dihydrolipoamide dehydrogenase	[C] Energy production and conversion	1786	1704	1705	49.0979	1049805	1051590	631	631	17.2733	1049805	1051590	0.351813	-2.84242	SPD_1025	lpdA	1049805..1051490	-	561	116515652	SP1161	[C] Energy production and conversion	acetoin dehydrogenase complex, E3 component, dihydrolipoamide dehydrogenase, putative		Energy metabolism	Fermentation	COG_category
SPD_2062	SPD_2062			172	14	16	4.78423	2040619	2040790	5	6	1.70549	2040619	2040790	0.356483	-2.80518
SPD_0759	SPD_0759	hypothetical protein SPD_0759	[T] Signal transduction mechanisms	598	679	679	58.3967	770026	770623	255	255	20.8481	770026	770623	0.357008	-2.80106	SPD_0759	-	770126..770623	+	165	116515639	SP0864	[T] Signal transduction mechanisms	conserved hypothetical protein		Hypothetical proteins-Conserved	Conserved	COG_category
SPD_1391	SPD_1391	hypothetical protein SPD_1391	[S] Function unknown	880	826	832	48.6251	1412386	1413265	308	314	17.4451	1412386	1413265	0.358768	-2.78732	SPD_1391	-	1412386..1413165	-	259	116517073	SP1560	[S] Function unknown	conserved hypothetical protein		Hypothetical proteins-Conserved	Conserved	COG_category
SPD_0410	SPD_0410	hypothetical protein SPD_0410		316	19240	19240	3131.4	411015	411330	7297	7297	1128.98	411015	411330	0.360534	-2.77366	SPD_0410	-	411115..411330	+	71	116515593	SP0451		hypothetical protein		Hypothetical proteins
SPD_1671	amiA	oligopeptide ABC transporter oligopeptide-binding protein AmiA	[E] Amino acid transport and metabolism	2080	8609	8610	212.892	1684525	1686604	3289	3289	77.3086	1684525	1686604	0.363135	-2.7538	SPD_1671	amiA	1684525..1686504	-	659	116515355	SP1891	[E] Amino acid transport and metabolism	oligopeptide ABC transporter, oligopeptide-binding protein AmiA	amiA	Transport and binding proteins	Amino acids, peptides and amines	COG_category
SPD_1024	SPD_1024	lipoate-protein ligase,	[H] Coenzyme transport and metabolism	1090	1153	1154	54.4502	1048752	1049841	442	442	19.8255	1048752	1049841	0.364103	-2.74648	SPD_1024	-	1048752..1049741	-	329	116516751	SP1160	[H] Coenzyme transport and metabolism	lipoate-protein ligase, putative		Protein fate	Protein modification and repair	COG_category
SPD_1390	glmM	phosphoglucomutase/phosphomannomutase family protein	[G] Carbohydrate transport and metabolism	1453	1636	1637	57.9433	1411010	1412462	629	629	21.1647	1411010	1412462	0.365266	-2.73773	SPD_1390	glmM	1411010..1412362	-	450	116516422			phosphoglucosamine mutase
SPD_1027	SPD_1027	acetoin dehydrogenase, E1 component, beta subunit,	[C] Energy production and conversion	1093	993	996	46.8661	1052815	1053907	384	384	17.1767	1052815	1053907	0.366504	-2.72848	SPD_1027	-	1052815..1053807	-	330	116516741	SP1163	[C] Energy production and conversion	acetoin dehydrogenase, E1 component, beta subunit, putative		Energy metabolism	Fermentation	COG_category
SPD_1293	SPD_1293	acetyltransferase, GNAT family protein	[J] Translation, ribosomal structure and biogenesis	595	583	584	50.4796	1313577	1314171	226	226	18.5703	1313577	1314171	0.367877	-2.7183	SPD_1293	-	1313577..1314071	-	164	116515345	SP1464		acetyltransferase, GNAT family		Unknown function	Enzymes of unknown specificity
SPD_2013	glpK	glycerol kinase	[C] Energy production and conversion	1609	85	85	2.71696	1989716	1991324	33	33	1.00273	1989716	1991324	0.369065	-2.70955	SPD_2013	glpK	1989716..1991224	-	502	116516212	SP2186	[C] Energy production and conversion	glycerol kinase	gplK	Energy metabolism	Other	COG_category	SPD_2013	SP2186	glpK-glpD-glpF	AaGAAAGCGCTTTatT	CcpA regulon	CRE site
SPD_1409	SPD_1409	sugar ABC transporter ATP-binding protein	[G] Carbohydrate transport and metabolism	1231	3291	3291	137.496	1428112	1429342	1289	1289	51.1944	1428112	1429342	0.372334	-2.68576	SPD_1409	-	1428112..1429242	-	376	116515506	SP1580	[G] Carbohydrate transport and metabolism	sugar ABC transporter, ATP-binding protein	msmK	Transport and binding proteins	Carbohydrates, organic alcohols, and acids	COG_category	SPD_1409	SP1580	msmX	tatAAAGCGtTTTCAT	CcpA regulon	CRE site
SPD_0632	thiD	phosphomethylpyrimidine kinase	[H] Coenzyme transport and metabolism	892	287	287	16.5477	652582	653473	113	113	6.19357	652582	653473	0.374286	-2.67175	SPD_0632	thiD	652582..653373	-	263	116516553	SP0726	[H] Coenzyme transport and metabolism	phosphomethylpyrimidine kinase	thiD	Biosynthesis of cofactors, prosthetic groups, and carriers	Thiamine	COG_category
SPD_0762	sufC	FeS assembly ATPase SufC	[O] Posttranslational modification, protein turnover, chaperones	871	3697	3701	218.535	772550	773420	1458	1458	81.8402	772550	773420	0.374495	-2.67026	SPD_0762	sufC	772650..773420	+	256	116517208	SP0867	[O] Posttranslational modification, protein turnover, chaperones	ABC transporter, ATP-binding protein		Transport and binding proteins	Unknown substrate	COG_category
SPD_0395	efp	elongation factor P	[J] Translation, ribosomal structure and biogenesis	661	1987	1987	154.602	395779	396439	785	786	58.1365	395779	396439	0.376038	-2.6593	SPD_0395	efp	395779..396339	-	186	116516179	SP0435	[J] Translation, ribosomal structure and biogenesis	translation elongation factor P	efp	Protein synthesis	Translation factors	COG_category
SPD_1026	SPD_1026	dihydrolipoamide acetyltransferase	[C] Energy production and conversion	1144	1029	1031	46.3503	1051554	1052697	411	411	17.5648	1051554	1052697	0.378958	-2.63882	SPD_1026	-	1051554..1052597	-	347	116515407	SP1162	[C] Energy production and conversion	acetoin dehydrogenase complex, E2 component, dihydrolipoamide acetyltransferase, putative		Energy metabolism	Fermentation	COG_category
SPD_1599	trpC	indole-3-glycerol-phosphate synthase	[E] Amino acid transport and metabolism	868	450	458	27.1372	1614629	1615496	183	183	10.3076	1614629	1615496	0.379833	-2.63273	SPD_1599	trpC	1614629..1615396	-	255	116516838	SP1814	[E] Amino acid transport and metabolism	indole-3-glycerol phosphate synthase	trpC	Amino acid biosynthesis	Aromatic amino acid family	COG_category
SPD_0337	recU	Holliday junction-specific endonuclease	[R] General function prediction	697	867	876	64.6385	342548	343244	350	351	24.6208	342548	343244	0.3809	-2.62536	SPD_0337	recU	342548..343144	-	198	116515550	SP0370	[R] General function prediction only	recombination protein U	recU	DNA metabolism	DNA replication, recombination, and repair	COG_category
SPD_0732	rpsT	30S ribosomal protein S20	[J] Translation, ribosomal structure and biogenesis	337	4158	4158	634.563	745346	745682	1679	1679	243.584	745346	745682	0.383861	-2.60511	SPD_0732	rpsT	745346..745582	-	78	116515680	SP0838	[J] Translation, ribosomal structure and biogenesis	ribosomal protein S20	rpsT	Protein synthesis	Ribosomal proteins: synthesis and modification	COG_category
SPD_1375	SPD_1375	hypothetical protein SPD_1375	[R] General function prediction	649	806	806	63.872	1386910	1387558	326	326	24.5584	1386910	1387558	0.384494	-2.60082	SPD_1375	-	1387010..1387558	+	182	116517197	SP1546	[R] General function prediction only	conserved domain protein		Hypothetical proteins-Domain	Domain	COG_category
SPD_1797	ccpA	catabolite control protein A	[K] Transcription	1111	3790	3790	175.447	1790859	1791969	1537	1537	67.6375	1790859	1791969	0.385516	-2.59393	SPD_1797	ccpA	1790859..1791869	-	336	116517109	SP1999	[K] Transcription	catabolite control protein A	ccpA	Regulatory functions	DNA interactions	COG_category	SPD_1797	SP1999	ccpA	tTGAAAGtGtTTaCAa	CcpA regulon	CRE site
SPD_1292	ogt	methylated-DNA--protein-cysteine S-methyltransferase	[L] Replication, recombination and repair	631	480	483	39.3675	1313047	1313677	196	196	15.1864	1313047	1313677	0.385759	-2.59229	SPD_1292	ogt	1313047..1313577	-	176	116516710	SP1463	[L] Replication, recombination and repair	methylated-DNA--protein-cysteine S-methyltransferase	ogt	DNA metabolism	DNA replication, recombination, and repair	COG_category
SPD_1028	acoA	TPP-dependent acetoin dehydrogenase alpha-subunit	[C] Energy production and conversion	1069	794	795	38.2481	1053823	1054891	322	323	14.7724	1053823	1054891	0.386227	-2.58915	SPD_1028	acoA	1053823..1054791	-	322	116516204	SP1164	[C] Energy production and conversion	acetoin dehydrogenase, E1 component, alpha subunit, putative		Energy metabolism	Fermentation	COG_category
SPD_1086	mutY	A/G-specific adenine glycosylase	[L] Replication, recombination and repair	1276	1262	1262	50.8661	1115894	1117169	514	514	19.6943	1115894	1117169	0.387178	-2.58279	SPD_1086	mutY	1115894..1117069	-	391	116516670	SP1228	[L] Replication, recombination and repair	A/G-specific adenine glycosylase	mutY	DNA metabolism	DNA replication, recombination, and repair	COG_category
SPD_0400	SPD_0400	glycosyl transferase family protein 8,	[M] Cell wall/membrane biogenesis	586	948	948	83.2014	401604	402189	387	387	32.288	401604	402189	0.38807	-2.57685	SPD_0400	-	401704..402189	+	161	116515588	SP23F_2220
SPD_0062	purB	adenylosuccinate lyase	[F] Nucleotide transport and metabolism	1399	2112	2113	77.6787	59075	60473	866	866	30.2641	59075	60473	0.389606	-2.56669	SPD_0062	purB	59175..60473	+	432	116516623	SP0056	[F] Nucleotide transport and metabolism	adenylosuccinate lyase	purB	Purines, pyrimidines, nucleosides, and nucleotides	Purine ribonucleotide biosynthesis	COG_category
SPD_0764	sufS	cysteine desulfurases, SufS subfamily protein	[E] Amino acid transport and metabolism	1327	3065	3080	119.371	774621	775947	1268	1274	46.9382	774621	775947	0.393211	-2.54316	SPD_0764	sufS	774721..775947	+	408	116516952	SP0869	[E] Amino acid transport and metabolism	aminotransferase, class-V		Unknown function	Enzymes of unknown specificity	COG_category
SPD_1590	SPD_1590	general stress protein 24,	[S] Function unknown	709	954	955	69.2751	1607178	1607886	396	396	27.3072	1607178	1607886	0.394184	-2.53688	SPD_1590	-	1607278..1607886	+	202	116515908	SP1804	[S] Function unknown	general stress protein 24, putative		Cellular processes	Adaptations to atypical conditions	COG_category
SPD_0451	SPD_0451	type I restriction-modification system, S subunit,	[V] Defense mechanisms	1381	1193	1347	50.1642	458067	459447	520	559	19.79	458067	459447	0.394504	-2.53483	SPD_0451	-	458167..459447	+	426	116515880	SP23F_2174
SPD_1925	pbp1B	penicillin-binding protein 1B	[M] Cell wall/membrane biogenesis	2566	2510	2511	50.3281	1893568	1896133	1049	1049	19.9869	1893568	1896133	0.397133	-2.51805	SPD_1925	pbp1B	1893568..1896033	-	821	116516492	SP2099	[M] Cell wall/membrane/envelope biogenesis	penicillin-binding protein 1B	pbp1B	Cell envelope	Biosynthesis and degradation of murein sacculus and peptidoglycan	COG_category
SPD_1672	SPD_1672	hypothetical protein SPD_1672	[M] Cell wall/membrane biogenesis	1294	1004	1004	39.9043	1687191	1688484	420	420	15.8687	1687191	1688484	0.39767	-2.51465	SPD_1672	-	1687191..1688384	-	397	116516720	SP1893	[M] Cell wall/membrane/envelope biogenesis	hypothetical protein		Hypothetical proteins		COG_category
SPD_0667	sodA	superoxide dismutase, manganese-dependent	[P] Inorganic ion transport and metabolism	706	3277	3277	238.722	687472	688177	1372	1372	95.0117	687472	688177	0.398002	-2.51255	SPD_0667	sodA	687572..688177	+	201	116515547	SP0766	[P] Inorganic ion transport and metabolism	superoxide dismutase, manganese-dependent	sodA	Cellular processes	Detoxification	COG_category
SPD_1741	SPD_1741	transcriptional regulator,	[K] Transcription	1117	1507	1508	69.4334	1735172	1736288	636	636	27.8376	1735172	1736288	0.400925	-2.49423	SPD_1741	-	1735172..1736188	-	338	116516376	SP1942	[K] Transcription	transcriptional regulator, putative		Regulatory functions	Other	COG_category
SPD_1008	glgA	glycogen synthase	[G] Carbohydrate transport and metabolism	1534	398	398	13.3437	1021885	1023418	168	168	5.35441	1021885	1023418	0.401267	-2.49211	SPD_1008	glgA	1021985..1023418	+	477	116516483	SP1124	[G] Carbohydrate transport and metabolism	glycogen synthase	glgA	Energy metabolism	Biosynthesis and degradation of polysaccharides	COG_category	SPD_1008	SP1124	glgB-glgC-glgD-glgA	taGAAAaCGCTTaCAg	CcpA regulon	CRE site
SPD_0369	SPD_0369	hypothetical protein SPD_0369		412	221	225	28.087	372880	373291	93	95	11.2734	372880	373291	0.401373	-2.49145	SPD_0369	-	372980..373291	+	103	116516919	SP0404		hypothetical protein		Hypothetical proteins
SPD_1726	ply	pneumolysin		1516	9060	9069	307.667	1721457	1722972	3831	3833	123.614	1721457	1722972	0.401779	-2.48893	SPD_1726	ply	1721457..1722872	-	471	116515376	SP1923		pneumolysin	ply	Cellular processes	Toxin production and resistance
SPD_0336	pbp1A	penicillin-binding protein 1A	[M] Cell wall/membrane biogenesis	2260	4042	4049	92.1424	340392	342651	1711	1717	37.1441	340392	342651	0.403116	-2.48068	SPD_0336	pbp1A	340392..342551	-	719	116516330	SP0369	[M] Cell wall/membrane/envelope biogenesis	penicillin-binding protein 1A	pbp1A	Cell envelope	Biosynthesis and degradation of murein sacculus and peptidoglycan	COG_category
SPD_0393	nusB	transcription antitermination protein NusB	[K] Transcription	523	1498	1511	148.588	394953	395475	635	641	59.9217	394953	395475	0.403275	-2.4797	SPD_0393	nusB	394953..395375	-	140	116516227	SP0433	[K] Transcription	N utilization substance protein B	nusB	Transcription	Transcription factors	COG_category
SPD_1018	iga	immunoglobulin A1 protease precursor	[S] Function unknown	5992	3604	3604	30.9338	1037392	1043383	1530	1530	12.4838	1037392	1043383	0.403566	-2.47791	SPD_1018	iga	1037492..1043383	+	1963	116516343	SP1154	[S] Function unknown	immunoglobulin A1 protease	iga	Protein fate	Degradation of proteins, peptides, and glycopeptides	COG_category
SPD_0799	SPD_0799	hypothetical protein SPD_0799		232	276	282	62.5146	815470	815701	120	120	25.2884	815470	815701	0.40452	-2.47207	SPD_0799	-	815470..815601	-	43	116515502	SP0906		hypothetical protein		Hypothetical proteins
SPD_1101	ftsY	signal recognition particle-docking protein FtsY	[U] Intracellular trafficking and secretion	1378	1443	1445	53.931	1131776	1133153	614	615	21.8199	1131776	1133153	0.40459	-2.47164	SPD_1101	ftsY	1131776..1133053	-	425	116516398	SP1244	[U] Intracellular trafficking, secretion, and vesicular transport	signal recognition particle-docking protein FtsY	ftsY	Protein fate	Protein and peptide secretion and trafficking	COG_category
SPD_1882	SPD_1882			171	918	996	299.56	1858536	1858706	367	424	121.226	1858536	1858706	0.404682	-2.47108
SPD_0399	prfC	peptide chain release factor 3	[J] Translation, ribosomal structure and biogenesis	1645	2487	2487	77.7553	399791	401435	1066	1066	31.6825	399791	401435	0.407464	-2.45421	SPD_0399	prfC	399891..401435	+	514	116516944	SP0439	[J] Translation, ribosomal structure and biogenesis	peptide chain release factor 3	prfC	Protein synthesis	Translation factors	COG_category
SPD_0765	SPD_0765	SUF system FeS assembly protein, NifU family protein	[C] Energy production and conversion	541	925	934	88.7911	775834	776374	395	401	36.2389	775834	776374	0.408136	-2.45016	SPD_0765	-	775934..776374	+	146	116516679	SP0870	[C] Energy production and conversion	NifU family protein		Unknown function	General	COG_category
SPD_0244	cdsA	phosphatidate cytidylyltransferase	[I] Lipid transport and metabolism	904	994	994	56.5507	234578	235481	426	427	23.0933	234578	235481	0.408365	-2.44879	SPD_0244	cdsA	234678..235481	+	267	116516628	SP0262	[I] Lipid transport and metabolism	phosphatidate cytidylyltransferase		Fatty acid and phospholipid metabolism	Biosynthesis	COG_category
SPD_1695	SPD_1695			182	0	176	49.7349	1699486	1699667	0	76	20.416	1699486	1699667	0.410495	-2.43608
SPD_1645	SPD_1645	transcriptional regulator, MarR family protein	[K] Transcription	544	682	687	64.9498	1659537	1660080	295	297	26.6922	1659537	1660080	0.410967	-2.43328	SPD_1645	-	1659537..1659980	-	147	116516067	SP1863	[K] Transcription	transcriptional regulator, MarR family		Regulatory functions	DNA interactions	COG_category
SPD_0243	uppS	undecaprenyl diphosphate synthase	[I] Lipid transport and metabolism	859	1007	1010	60.4712	233811	234669	438	439	24.9861	233811	234669	0.413191	-2.42019	SPD_0243	uppS	233911..234669	+	252	116515541	SP0261	[I] Lipid transport and metabolism	undecaprenyl diphosphate synthase	uppS	Biosynthesis of cofactors, prosthetic groups, and carriers	Other	COG_category	SPD_0243	SP0261	ccnD	cTTAAG-(5)-TTTAAG	CiaR Regulon	CiaR binding site
SPD_2057	SPD_2057	ABC transporter ATP-binding protein	[R] General function prediction	1723	3868	3868	115.457	2033809	2035531	1704	1704	48.3517	2033809	2035531	0.418784	-2.38786	SPD_2057	-	2033909..2035531	+	540	116515858	SP2230	[R] General function prediction only	ABC transporter, ATP-binding protein		Transport and binding proteins	Unknown substrate	COG_category
SPD_0739	SPD_0739	membrane lipoprotein TmpC precursor	[R] General function prediction	1153	10678	10678	476.3	750325	751477	4717	4717	200.016	750325	751477	0.419936	-2.38131	SPD_0739	-	750425..751477	+	350	116516951	SP0845	[R] General function prediction only	lipoprotein		Cell envelope	Other	COG_category
SPD_1303	SPD_1303	hypothetical protein SPD_1303	[S] Function unknown	358	1126	1128	162.049	1321566	1321923	500	500	68.2833	1321566	1321923	0.421375	-2.37319	SPD_1303	-	1321566..1321823	-	85	116517108	SP1473	[S] Function unknown	conserved hypothetical protein		Hypothetical proteins-Conserved	Conserved	COG_category
SPD_1683	SPD_1683			174	59	63	18.6214	1698408	1698581	23	28	7.86749	1698408	1698581	0.422498	-2.36687
SPD_1392	SPD_1392	hypothetical protein SPD_1392	[S] Function unknown	916	841	849	47.6686	1413152	1414067	376	378	20.1755	1413152	1414067	0.423245	-2.3627	SPD_1392	-	1413152..1413967	-	271	116516268	SP1561	[S] Function unknown	conserved hypothetical protein		Hypothetical proteins-Conserved	Conserved	COG_category
SPD_1049	lacT	transcription antiterminator LacT	[K] Transcription	937	157	157	8.61748	1078227	1079163	70	70	3.65246	1078227	1079163	0.423844	-2.35936	SPD_1049	lacT	1078227..1079063	-	278	116517211	SP1187	[K] Transcription	transcription antiterminator LacT	lacT	Transcription	Transcription factors	COG_category	SPD_1049	SP1187	lacT-lacF-lacE-lacG	ATGtAAagGtTTaCAa	CcpA regulon	CRE site
SPD_0311	dexB	glucan 1,6-alpha-glucosidase	[G] Carbohydrate transport and metabolism	1708	1105	1105	33.2732	310616	312323	493	493	14.1119	310616	312323	0.424123	-2.35781	SPD_0311	dexB	310716..312323	+	535	116517011	SP0342	[G] Carbohydrate transport and metabolism	glucan 1,6-alpha-glucosidase	dexB	Cell envelope	Biosynthesis and degradation of surface polysaccharides and lipopolysaccharides	COG_category
SPD_1706	SPD_1706	hypothetical protein SPD_1706	[J] Translation, ribosomal structure and biogenesis	634	1880	1880	152.507	1707253	1707886	840	840	64.7765	1707253	1707886	0.424746	-2.35435	SPD_1706	-	1707353..1707886	+	177	116516443	SP1903	[J] Translation, ribosomal structure and biogenesis	conserved hypothetical protein		Hypothetical proteins-Conserved	Conserved	COG_category
SPD_1784	SPD_1784	ABC transporter ATP-binding protein	[V] Defense mechanisms	742	132	132	9.14935	1779120	1779861	58	59	3.88755	1779120	1779861	0.424899	-2.3535	SPD_1784	-	1779120..1779761	-	213	116515516	SP1987	[V] Defense mechanisms	ABC transporter, ATP-binding protein		Transport and binding proteins	Unknown substrate	COG_category
SPD_1644	SPD_1644	hypothetical protein SPD_1644	[S] Function unknown	865	1128	1132	67.3055	1658769	1659633	504	507	28.6562	1658769	1659633	0.425764	-2.34872	SPD_1644	-	1658769..1659533	-	254	116516425	SP1862	[S] Function unknown	hypothetical protein		Hypothetical proteins		COG_category
SPD_0394	SPD_0394	hypothetical protein SPD_0394	[S] Function unknown	490	1630	1652	173.394	395368	395857	729	740	73.8351	395368	395857	0.425823	-2.34839	SPD_0394	-	395368..395757	-	129	116516235	SP0434	[S] Function unknown	conserved hypothetical protein		Hypothetical proteins-Conserved	Conserved	COG_category
SPD_0092	SPD_0092	hypothetical protein SPD_0092		961	274	274	14.6638	92686	93646	123	123	6.25762	92686	93646	0.426739	-2.34335	SPD_0092	-	92786..93646	+	286	116516138	SP0096		hypothetical protein		Hypothetical proteins
SPD_1808	SPD_1808			173	0	369	109.698	1796946	1797118	0	166	46.9126	1796946	1797118	0.427651	-2.33836
SPD_0766	sufB	FeS assembly protein SufB	[O] Posttranslational modification, protein turnover, chaperones	1513	3481	3484	118.429	776328	777840	1564	1568	50.6681	776328	777840	0.427834	-2.33735	SPD_0766	sufB	776428..777840	+	470	116515674	SP0871	[O] Posttranslational modification, protein turnover, chaperones	conserved hypothetical protein		Hypothetical proteins-Conserved	Conserved	COG_category
SPD_1949	SPD_1949	hypothetical protein SPD_1949		280	466	499	91.6564	1919027	1919306	214	225	39.2873	1919027	1919306	0.428637	-2.33298	SPD_1949	-	1919027..1919206	-	59	116516373	SPXX63
SPD_0761	SPD_0761	hypothetical protein SPD_0761		295	371	371	64.6803	772206	772500	168	168	27.8429	772206	772500	0.43047	-2.32304	SPD_0761	-	772306..772500	+	64	116515381	SP0866		hypothetical protein		Hypothetical proteins
SPD_0771	lacR1	lactose phosphotransferase system repressor	[G] Carbohydrate transport and metabolism	841	1674	1684	102.983	781817	782657	759	764	44.4145	781817	782657	0.431279	-2.31868	SPD_0771	lacR1	781917..782657	+	246	116515565	SP0875	[G] Carbohydrate transport and metabolism	lactose phosphotransferase system repressor	lacR	Regulatory functions	DNA interactions	COG_category	SPD_0771	SP0875	fruR-fruB-fruA	aTGATAGAtt-(0)-TTGAaAGAAA-(0)-aTGATAaAAA-(0)-aTGcTtGAct-(0)-TcGAaAGAAA	FruR Regulon	FruR site
SPD_1283	SPD_1283	hypothetical protein SPD_1283		223	52	55	12.6846	1307659	1307881	25	25	5.48104	1307659	1307881	0.4321	-2.31428	SPD_1283	-	1307659..1307781	-	40	116516365	SP1454		hypothetical protein		Hypothetical proteins
SPD_1904	argR	arginine repressor	[K] Transcription	547	1031	1031	96.9374	1875989	1876535	469	469	41.9192	1875989	1876535	0.432436	-2.31248	SPD_1904	argR	1875989..1876435	-	148	116516959	SP2077	[K] Transcription	transcriptional repressor, putative		Regulatory functions	DNA interactions	COG_category
SPD_1729	SPD_1729	hypothetical protein SPD_1729		559	3116	3127	287.698	1723907	1724465	1418	1423	124.457	1723907	1724465	0.432598	-2.31162	SPD_1729	-	1723907..1724365	-	152	116515874	SP1926		hypothetical protein		Hypothetical proteins
SPD_1102	SPD_1102	Cof family protein	[R] General function prediction	919	605	607	33.9698	1133057	1133975	277	277	14.7364	1133057	1133975	0.433809	-2.30516	SPD_1102	-	1133057..1133875	-	272	116515438	SP1245	[R] General function prediction only	Cof family protein		Unknown function	General	COG_category
SPD_1935	malC	maltodextrin ABC transporter permease	[G] Carbohydrate transport and metabolism	1393	484	484	17.8696	1908901	1910293	221	221	7.75655	1908901	1910293	0.434065	-2.3038	SPD_1935	malC	1909001..1910293	+	430	116515389	SP2109	[G] Carbohydrate transport and metabolism	maltodextrin ABC transporter, permease protein	malC	Transport and binding proteins	Carbohydrates, organic alcohols, and acids	COG_category	SPD_1935	SP2109	malX-malC-malD-malA-malR	aaAgGaAAACGTTTGCGTtt	MalR regulon	malR site	tTGcAAcCGtTTTCta	CcpA regulon	CRE site
SPD_1103	SPD_1103	Cof family protein	[R] General function prediction	895	453	457	26.2611	1133875	1134769	206	209	11.417	1133875	1134769	0.434748	-2.30018	SPD_1103	-	1133875..1134669	-	264	116516975	SP1246	[R] General function prediction only	Cof family protein		Unknown function	General	COG_category
SPD_1509	acpS	4'-phosphopantetheinyl transferase	[I] Lipid transport and metabolism	463	281	295	32.7688	1531370	1531832	129	135	14.2554	1531370	1531832	0.43503	-2.29869	SPD_1509	acpS	1531370..1531732	-	120	116515875	SP1699	[I] Lipid transport and metabolism	holo-(acyl-carrier protein) synthase	acpS	Fatty acid and phospholipid metabolism	Biosynthesis	COG_category
SPD_1581	SPD_1581			173	1718	1718	510.737	1597970	1598142	788	788	222.694	1597970	1598142	0.436024	-2.29345
SPD_0130	SPD_0130	metallo-beta-lactamase domain-containing protein	[R] General function prediction	1780	5614	5617	162.295	134636	136415	2580	2580	70.8642	134636	136415	0.436639	-2.29022	SPD_0130	-	134636..136315	-	559	116516160	SP0121	[R] General function prediction only	metallo-beta-lactamase superfamily protein		Unknown function	Enzymes of unknown specificity	COG_category
SPD_1849	SPD_1849	protein jag (SpoIIIJ-associated protein ),	[R] General function prediction	1087	2237	2239	105.936	1834011	1835097	1029	1029	46.2821	1834011	1835097	0.436887	-2.28892	SPD_1849	-	1834011..1834997	-	328	116516984	SP2040	[R] General function prediction only	jag protein, putative		Unknown function	General	COG_category
SPD_1291	SPD_1291	hypothetical protein SPD_1291	[P] Inorganic ion transport and metabolism	457	593	594	66.8483	1312697	1313153	272	273	29.2061	1312697	1313153	0.436902	-2.28884	SPD_1291	-	1312697..1313053	-	118	116515586	SP1462	[P] Inorganic ion transport and metabolism	conserved hypothetical protein		Hypothetical proteins-Conserved	Conserved	COG_category
SPD_1601	trpG	anthranilate synthase component II	[E] Amino acid transport and metabolism	667	415	417	32.1537	1616408	1617074	191	192	14.0735	1616408	1617074	0.437696	-2.28469	SPD_1601	trpG	1616408..1616974	-	188	116516075	SP1816	[E] Amino acid transport and metabolism	anthranilate synthase component II	trpG	Amino acid biosynthesis	Aromatic amino acid family	COG_category
SPD_0066	SPD_0066	PTS system, IIB component	[G] Carbohydrate transport and metabolism	577	13	13	1.15874	67529	68105	6	6	0.508397	67529	68105	0.438748	-2.27921	SPD_0066	-	67629..68105	+	158	116516149	SP0061	[G] Carbohydrate transport and metabolism	PTS system, IIB component		Transport and binding proteins	Carbohydrates, organic alcohols, and acids	COG_category	SPD_0066	SP0061	bgaC-manB-manC-manD-manA	ATGAAAGCGCaaaCtT	CcpA regulon	CRE site
SPD_1602	trpE	anthranilate synthase component I	[E] Amino acid transport and metabolism	1462	724	727	25.5745	1616971	1618432	338	338	11.3031	1616971	1618432	0.441967	-2.26261	SPD_1602	trpE	1616971..1618332	-	453	116516925	SP1817	[E] Amino acid transport and metabolism	anthranilate synthase component I	trpE	Amino acid biosynthesis	Aromatic amino acid family	COG_category
SPD_0634	SPD_0634	hypothetical protein SPD_0634	[S] Function unknown	472	46	47	5.12125	654045	654516	21	22	2.27881	654045	654516	0.444972	-2.24733	SPD_0634	-	654145..654516	+	123	116516327	SP0728	[S] Function unknown	hypothetical protein		Hypothetical proteins		COG_category	SPD_0634	SP0728	copY-cuA-copA	TaATTgACAAaTGTAgATtt / TaATTgACAAaTGTAgATtt	CopY regulon	CopY site
SPD_1508	alr	alanine racemase	[M] Cell wall/membrane biogenesis	1204	631	644	27.5093	1530277	1531480	294	303	12.3039	1530277	1531480	0.447264	-2.23581	SPD_1508	alr	1530277..1531380	-	367	116515765	SP1698	[M] Cell wall/membrane/envelope biogenesis	alanine racemase	alr	Cell envelope	Biosynthesis and degradation of murein sacculus and peptidoglycan	COG_category
SPD_1360	SPD_1360	hypothetical protein SPD_1360	[S] Function unknown	295	601	601	104.779	1376421	1376715	283	283	46.9021	1376421	1376715	0.44763	-2.23399	SPD_1360	-	1376421..1376615	-	64	116516418	SP1531		hypothetical protein		Hypothetical proteins
SPD_0040	SPD_0040	hypothetical protein SPD_0040	[S] Function unknown	1111	3122	3122	144.524	34652	35762	1471	1471	64.7331	34652	35762	0.447906	-2.23261	SPD_0040	-	34652..35662	-	336	116516491	SP0034	[S] Function unknown	membrane protein		Cell envelope	Other	COG_category
SPD_1727	SPD_1727	hypothetical protein SPD_1727		511	2120	2147	216.088	1722883	1723393	1001	1012	96.8249	1722883	1723393	0.44808	-2.23174	SPD_1727	-	1722883..1723293	-	136	116516591	SP1924		hypothetical protein		Hypothetical proteins
SPD_1104	smc	chromosome segregation protein SMC	[D] Cell cycle control, mitosis and meiosis	3640	2026	2034	28.7389	1134666	1138305	960	962	12.9212	1134666	1138305	0.449605	-2.22417	SPD_1104	smc	1134666..1138205	-	1179	116515906	SP1247	[D] Cell cycle control, cell division, chromosome partitioning	conserved hypothetical protein		Hypothetical proteins-Conserved	Conserved	COG_category
SPD_0106	SPD_0106	bacteriocin,		349	189	189	27.852	105142	105490	90	90	12.608	105142	105490	0.452677	-2.20908	SPD_0106	-	105242..105490	+	82	116517179	spr0098_Taq_5i
SPD_0320	cps2T	glycosyl transferase, group 1 family protein,	[M] Cell wall/membrane biogenesis	1285	6014	6031	241.383	318627	319911	2863	2875	109.386	318627	319911	0.453165	-2.2067	SPD_0320	cps2T	318727..319911	+	394	116516453	SPD_0320_5i
SPD_0061	SPD_0061	hypothetical protein SPD_0061		328	474	520	81.536	58785	59112	226	248	36.9662	58785	59112	0.453373	-2.20569	SPD_0061	-	58885..59112	+	75	116516948	SP0055		hypothetical protein		Hypothetical proteins
SPD_1809	SPD_1809			182	0	174	49.1697	1797037	1797218	0	83	22.2964	1797037	1797218	0.453457	-2.20528
SPD_0737	deoC	deoxyribose-phosphate aldolase	[F] Nucleotide transport and metabolism	763	1746	1752	118.094	749197	749959	831	838	53.6966	749197	749959	0.454692	-2.19929	SPD_0737	deoC	749297..749959	+	220	116517157	SP0843	[F] Nucleotide transport and metabolism	deoxyribose-phosphate aldolase	deoC	Energy metabolism	Other	COG_category	SPD_0737	SP0843	rsmC-pdp-deoC-cdd	tTGtAAaCGaTTTaca	CcpA regulon	CRE site
SPD_0903	xylH	4-oxalocrotonate tautomerase	[R] General function prediction	283	613	613	111.402	916434	916716	295	295	50.9639	916434	916716	0.457477	-2.1859	SPD_0903	xylH	916434..916616	-	60	116515386	SP1017	[R] General function prediction only	4-oxalocrotonate tautomerase	xylH	Energy metabolism	Other	COG_category
SPD_1019	rbgA	ribosomal biogenesis GTPase	[R] General function prediction	952	540	550	29.713	1043742	1044693	265	265	13.6093	1043742	1044693	0.458026	-2.18328	SPD_1019	rbgA	1043842..1044693	+	283	116515446			ribosomal biogenesis GTPase	rbgA
SPD_1627	SPD_1627			483	802	803	85.5044	1641491	1641973	387	387	39.1734	1641491	1641973	0.458145	-2.18272
SPD_1747	SPD_1747	hypothetical protein SPD_1747		325	85	85	13.451	1739464	1739788	41	41	6.16777	1739464	1739788	0.458535	-2.18086	SPD_1747	-	1739564..1739788	+	74	116516307	SP1948		conserved domain protein		Hypothetical proteins-Domain	Domain
SPD_1020	rnhB	ribonuclease HII	[L] Replication, recombination and repair	880	458	462	27.001	1044580	1045459	221	224	12.4449	1044580	1045459	0.460907	-2.16963	SPD_1020	rnhB	1044680..1045459	+	259	116515974	SP1156	[L] Replication, recombination and repair	ribonuclease HII	rnhB	Transcription	Degradation of RNA	COG_category
SPD_1326	pgm	phosphoglucomutase/phosphomannomutase family protein	[G] Carbohydrate transport and metabolism	1819	4717	4717	133.368	1341079	1342897	2293	2293	61.6309	1341079	1342897	0.46211	-2.16399	SPD_1326	pgm	1341179..1342897	+	572	116515604	SP1498	[G] Carbohydrate transport and metabolism	phosphoglucomutase	pgm	Energy metabolism	Sugars	COG_category
SPD_0620	lysS	lysyl-tRNA synthetase	[J] Translation, ribosomal structure and biogenesis	1591	3240	3240	104.736	640281	641871	1579	1579	48.5221	640281	641871	0.463281	-2.15852	SPD_0620	lysS	640381..641871	+	496	116517090	SP0713	[J] Translation, ribosomal structure and biogenesis	lysyl-tRNA synthetase	lysS	Protein synthesis	tRNA aminoacylation	COG_category
SPD_1888	SPD_1888			171	164	188	56.5434	1859145	1859315	80	92	26.3038	1859145	1859315	0.465198	-2.14962
SPD_1707	SPD_1707	hypothetical protein SPD_1707		307	146	147	24.6263	1708240	1708546	72	72	11.4663	1708240	1708546	0.46561	-2.14772	SPD_1707	-	1708240..1708446	-	68	116515970	SP1904		hypothetical protein		Hypothetical proteins
SPD_1606	SPD_1606	MgtC/SapB family protein	[S] Function unknown	811	204	204	12.9369	1621092	1621902	99	100	6.02846	1621092	1621902	0.465991	-2.14597	SPD_1606	-	1621092..1621802	-	236	116515634	SP1823	[S] Function unknown	MgtC/SapB family protein		Transport and binding proteins	Unknown substrate	COG_category
SPD_0370	SPD_0370	hypothetical protein SPD_0370	[R] General function prediction	649	669	672	53.2531	373188	373836	327	330	24.8597	373188	373836	0.466823	-2.14214	SPD_0370	-	373288..373836	+	182	116515394	SP0405	[R] General function prediction only	conserved hypothetical protein		Hypothetical proteins-Conserved	Conserved	COG_category
SPD_0790	pyk	pyruvate kinase	[G] Carbohydrate transport and metabolism	1606	17940	17941	574.541	807674	809279	8837	8837	269.021	807674	809279	0.468237	-2.13567	SPD_0790	pyk	807774..809279	+	501	116516870	SP0897	[G] Carbohydrate transport and metabolism	pyruvate kinase	pyk	Energy metabolism	Glycolysis/gluconeogenesis	COG_category
SPD_0811	speE	spermidine synthase	[E] Amino acid transport and metabolism	961	366	366	19.5874	828505	829465	180	181	9.20837	828505	829465	0.470116	-2.12714	SPD_0811	speE	828605..829465	+	286	116515725	SP0918	[E] Amino acid transport and metabolism	spermidine synthase	speE	Central intermediary metabolism	Polyamine biosynthesis	COG_category
SPD_1021	SPD_1021	voltage-gated chloride channel family protein	[P] Inorganic ion transport and metabolism	1651	1576	1577	49.1252	1045375	1047025	779	780	23.098	1045375	1047025	0.470187	-2.12681	SPD_1021	-	1045475..1047025	+	516	116517148	SP1157	[P] Inorganic ion transport and metabolism	voltage-gated chloride channel family protein		Transport and binding proteins	Anions	COG_category
SPD_1246	nagB	glucosamine-6-phosphate isomerase	[G] Carbohydrate transport and metabolism	808	4102	4102	261.098	1273866	1274673	2040	2040	123.437	1273866	1274673	0.472761	-2.11523	SPD_1246	nagB	1273866..1274573	-	235	116516222	SP1415	[G] Carbohydrate transport and metabolism	glucosamine-6-phosphate isomerase	nagB	Central intermediary metabolism	Amino sugars	COG_category	SPD_1246	SP1415	nagB	TAATAAATATAGACAAAAAT / AAATTGGTCTATACCATATA	NagR Regulon	NagR site
SPD_0384	fabG (NC_008533 387800..388632)			832	3626	3632	224.514	387801	388632	1808	1809	106.302	387801	388632	0.473478	-2.11203									3-ketoacyl-(acyl-carrier-protein) reductase	FabG				SPD_0384	SP0421	fabK-fabD-fabG-fabF-accB-fabZ-accC-accD-accA	AGTTTGAcTgTCAAATT	FabT Regulon	FabT Site
SPD_0977	SPD_0977	hypothetical protein SPD_0977		352	635	680	99.3542	991115	991466	304	339	47.0852	991115	991466	0.473913	-2.11009	SPD_0977	-	991115..991366	-	83	116516287	SP1092		hypothetical protein		Hypothetical proteins													comX	operon 981-974
SPD_0067	SPD_0067	PTS system, IIC component	[G] Carbohydrate transport and metabolism	1006	24	24	1.22697	68033	69038	12	12	0.583191	68033	69038	0.475311	-2.10389	SPD_0067	-	68133..69038	+	301	116515606	SP0062	[G] Carbohydrate transport and metabolism	PTS system, IIC component		Transport and binding proteins	Carbohydrates, organic alcohols, and acids	COG_category	SPD_0067	SP0062	bgaC-manB-manC-manD-manA	ATGAAAGCGCaaaCtT	CcpA regulon	CRE site
SPD_0068	SPD_0068	PTS system, IID component	[G] Carbohydrate transport and metabolism	916	34	34	1.90899	68925	69840	17	17	0.907363	68925	69840	0.475311	-2.10389	SPD_0068	-	69025..69840	+	271	116515325	SP0063	[G] Carbohydrate transport and metabolism	PTS system, IID component		Transport and binding proteins	Carbohydrates, organic alcohols, and acids	COG_category	SPD_0068	SP0063	bgaC-manB-manC-manD-manA	ATGAAAGCGCaaaCtT	CcpA regulon	CRE site
SPD_0227	SPD_0227	iron(III) ABC transporter iron-binding protein	[P] Inorganic ion transport and metabolism	295	4	4	0.697362	216514	216808	2	2	0.331463	216514	216808	0.475311	-2.10389	SPD_0227	-	216514..216708	-	64	116516973	SP0243	[P] Inorganic ion transport and metabolism	iron ABC transporter, iron-binding protein		Transport and binding proteins	Cations and iron carrying compounds	COG_category
SPD_0228	SPD_0228	transcriptional regulator, AraC family protein	[K] Transcription	298	36	36	6.21307	217340	217637	18	18	2.95314	217340	217637	0.475311	-2.10389	SPD_0228	-	217340..217537	-	65	116516144	spr0225
SPD_2065	comC1	competence-stimulating peptide type 1		226	18	18	4.09623	2042837	2043062	9	9	1.94698	2042837	2043062	0.475311	-2.10389	SPD_2065	comC1	2042837..2042962	-	41	116517067	SP2237		competence stimulating peptide 2	comC2	Cellular processes	DNA transformation												comE	operon2063-2065
SPD_0633	SPD_0633	transcriptional regulator,	[K] Transcription	496	30	30	3.11071	653639	654134	15	15	1.47855	653639	654134	0.475311	-2.10389	SPD_0633	-	653739..654134	+	131	116515476	SP0727	[K] Transcription	transcriptional repressor, putative		Regulatory functions	DNA interactions	COG_category	SPD_0633	SP0727	copY-cuA-copA	TaATTgACAAaTGTAgATtt / TaATTgACAAaTGTAgATtt	CopY regulon	CopY site
SPD_1036	SPD_1036	hypothetical protein SPD_1036	[S] Function unknown	253	2	2	0.406565	1061195	1061447	1	1	0.193244	1061195	1061447	0.475311	-2.10389	SPD_1036	-	1061195..1061347	-	50	116516920	spr1059
SPD_1883	SPD_1883			181	35	38	10.7975	1858611	1858791	17	19	5.13219	1858611	1858791	0.475311	-2.10389
SPD_0100	SPD_0100			417	530	626	77.2073	101022	101438	291	314	36.8147	101022	101438	0.476829	-2.09719
SPD_0513	cysE	serine O-acetyltransferase	[E] Amino acid transport and metabolism	718	816	821	58.8083	525469	526186	413	413	28.1224	525469	526186	0.478205	-2.09115	SPD_0513	cysE	525569..526186	+	205	116516473	SP0589	[E] Amino acid transport and metabolism	serine acetyltransferase	cysE	Amino acid biosynthesis	Serine family	COG_category
SPD_0646	SPD_0646	hypothetical protein SPD_0646	[S] Function unknown	946	1328	1328	72.1983	666062	667007	670	670	34.6267	666062	667007	0.479605	-2.08505	SPD_0646	-	666062..666907	-	281	116516904	SP0742	[S] Function unknown	conserved hypothetical protein		Hypothetical proteins-Conserved	Conserved	COG_category
SPD_0321	cps2F	glycosyl transferase, group 2 family protein	[M] Cell wall/membrane biogenesis	1045	7218	7246	356.617	319804	320848	3654	3673	171.843	319804	320848	0.48187	-2.07525	SPD_0321	cps2F	319904..320848	+	314	116516251	SPD_0321_5i
SPD_1260	SPD_1260	type II DNA modification methyltransferase,	[L] Replication, recombination and repair	1279	696	699	28.1078	1288060	1289338	355	355	13.5702	1288060	1289338	0.48279	-2.07129	SPD_1260	-	1288160..1289338	+	392	116516980	SP1431	[L] Replication, recombination and repair	type II DNA modification methyltransferase, putative		DNA metabolism	Restriction/modification	COG_category
SPD_1318	tuf	elongation factor Tu	[J] Translation, ribosomal structure and biogenesis	1297	60741	60741	2408.59	1334495	1335791	30864	30864	1163.43	1334495	1335791	0.483034	-2.07025	SPD_1318	tuf	1334495..1335691	-	398	116515356	SP1489	[J] Translation, ribosomal structure and biogenesis	translation elongation factor Tu	tuf	Protein synthesis	Translation factors	COG_category
SPD_1697	SPD_1697			173	0	116	34.4851	1699670	1699842	0	59	16.6738	1699670	1699842	0.483506	-2.06823
SPD_1507	recG	ATP-dependent DNA helicase RecG	[K] Transcription	2116	1211	1211	29.4339	1528243	1530358	618	618	14.2791	1528243	1530358	0.485123	-2.06133	SPD_1507	recG	1528243..1530258	-	671	116516080	SP1697	[K] Transcription	ATP-dependent DNA helicase RecG	recG	DNA metabolism	DNA replication, recombination, and repair	COG_category
SPD_1853	ackA	acetate kinase	[C] Energy production and conversion	1291	2224	2224	88.599	1836335	1837625	1133	1135	42.983	1836335	1837625	0.485142	-2.06125	SPD_1853	ackA	1836335..1837525	-	396	116515857	SP2044	[C] Energy production and conversion	acetate kinase	ackA	Energy metabolism	Anaerobic	COG_category	SPD_1853	SP2044	ackA	tTGAAAaCGCTTaaAa	CcpA regulon	CRE site
SPD_0157	SPD_0157	sensor histidine kinase,	[T] Signal transduction mechanisms	1747	517	517	15.2201	160779	162525	264	264	7.3882	160779	162525	0.485424	-2.06006	SPD_0157	-	160879..162525	+	548	116515317	SP0155	[T] Signal transduction mechanisms	sensor histidine kinase, putative		Signal transduction	Two-component systems	COG_category
SPD_1497	nanE-1	N-acetylmannosamine-6-phosphate 2-epimerase	[G] Carbohydrate transport and metabolism	799	881	1525	98.1619	1513752	1514550	395	779	47.667	1513752	1514550	0.485596	-2.05933	SPD_1497	nanE-1	1513752..1514450	-	232	116515887	SP1685	[G] Carbohydrate transport and metabolism	conserved hypothetical protein		Hypothetical proteins-Conserved	Conserved	COG_category
SPD_1739	recA	recombinase A	[L] Replication, recombination and repair	1267	2299	2299	93.3217	1732610	1733876	1176	1176	45.3793	1732610	1733876	0.486268	-2.05648	SPD_1739	recA	1732610..1733776	-	388	116516275	SP1940	[L] Replication, recombination and repair	recA protein	recA	DNA metabolism	DNA replication, recombination, and repair	COG_category											comX	operon 1740-1737
SPD_1828	SPD_1828	hypothetical protein SPD_1828	[P] Inorganic ion transport and metabolism	232	111	111	24.6068	1813441	1813672	57	57	12.012	1813441	1813672	0.488157	-2.04852	SPD_1828	-	1813441..1813572	-	43	116515923	spr1831																	comX	operon 1828-1822
SPD_1887	SPD_1887			174	1397	1435	424.153	1859037	1859210	699	737	207.084	1859037	1859210	0.488228	-2.04822
SPD_0595	SPD_0595	hypothetical protein SPD_0595		448	755	755	86.674	619616	620063	388	388	42.343	619616	620063	0.488531	-2.04695	SPD_0595	-	619716..620063	+	115	116516306	spr0600
SPD_1742	SPD_1742	acetyltransferase, GNAT family protein	[J] Translation, ribosomal structure and biogenesis	619	497	502	41.7093	1736196	1736814	252	258	20.3778	1736196	1736814	0.488566	-2.04681	SPD_1742	-	1736196..1736714	-	172	116516759	SP1943	[J] Translation, ribosomal structure and biogenesis	acetyltransferase, GNAT family		Unknown function	Enzymes of unknown specificity	COG_category
SPD_0584	hflX	GTP-binding protein HflX	[R] General function prediction	1339	743	748	28.7304	610693	612031	380	385	14.0575	610693	612031	0.48929	-2.04378	SPD_0584	hflX	610793..612031	+	412	116517076	SP0672	[R] General function prediction only	GTP-binding protein HflX	hflX	Unknown function	General	COG_category
SPD_1085	SPD_1085	DNA-binding response regulator	[K] Transcription	805	996	1004	64.1443	1115135	1115939	509	518	31.4602	1115135	1115939	0.49046	-2.0389	SPD_1085	-	1115135..1115839	-	234	116515650	SP1227	[K] Transcription	DNA-binding response regulator		Signal transduction	Two-component systems	COG_category
SPD_0232	SPD_0232	PTS system, IIA component	[G] Carbohydrate transport and metabolism	421	124	124	15.1482	220344	220764	64	64	7.43234	220344	220764	0.490643	-2.03814	SPD_0232	-	220444..220764	+	106	116516692	SP0248	[G] Carbohydrate transport and metabolism	PTS system, IIA component		Transport and binding proteins	Carbohydrates, organic alcohols, and acids	COG_category
SPD_0383	fabD	acyl-carrier-protein S-malonyltransferase	[I] Lipid transport and metabolism	1021	3570	3607	181.694	386847	387867	1837	1862	89.1623	386847	387867	0.490728	-2.03779	SPD_0383	fabD	386947..387867	+	306	116517048	SP0420	[I] Lipid transport and metabolism	malonyl CoA-acyl carrier protein transacylase	fabD	Fatty acid and phospholipid metabolism	Biosynthesis	COG_category	SPD_0383	SP0420	fabK-fabD-fabG-fabF-accB-fabZ-accC-accD-accA	AGTTTGAcTgTCAAATT	FabT Regulon	FabT Site
SPD_1728	SPD_1728	hypothetical protein SPD_1728		709	2477	2513	182.291	1723286	1723994	1290	1300	89.6447	1723286	1723994	0.491766	-2.03349	SPD_1728	-	1723286..1723894	-	202	116515483	SP1925		hypothetical protein		Hypothetical proteins
SPD_0585	SPD_0585	hypothetical protein SPD_0585	[G] Carbohydrate transport and metabolism	724	429	433	30.7588	611924	612647	221	224	15.1264	611924	612647	0.491776	-2.03345	SPD_0585	-	612024..612647	+	207	116516854	SP0673		hypothetical protein		Hypothetical proteins
SPD_1886	SPD_1886			190	684	765	207.075	1858864	1859053	317	396	101.899	1858864	1859053	0.492086	-2.03216
SPD_0271	folE	GTP cyclohydrolase I	[H] Coenzyme transport and metabolism	655	755	782	61.4024	270221	270875	388	405	30.2302	270221	270875	0.492329	-2.03116	SPD_0271	folE	270321..270875	+	184	116515945	SP0291	[H] Coenzyme transport and metabolism	GTP cyclohydrolase I	folE	Biosynthesis of cofactors, prosthetic groups, and carriers	Folic acid	COG_category
SPD_1304	glyS	glycyl-tRNA synthetase subunit beta	[J] Translation, ribosomal structure and biogenesis	2137	3444	3444	82.8855	1321865	1324001	1785	1785	40.8377	1321865	1324001	0.4927	-2.02963	SPD_1304	glyS	1321865..1323901	-	678	116516232	SP1474	[J] Translation, ribosomal structure and biogenesis	glycyl-tRNA synthetase, beta subunit	glyS	Protein synthesis	tRNA aminoacylation	COG_category
SPD_0514	SPD_0514	acetyltransferase, GNAT family protein	[R] General function prediction	985	1293	1295	67.6166	526098	527082	672	673	33.4046	526098	527082	0.494029	-2.02417	SPD_0514	-	526198..527082	+	294	116515456	SP0590		acetyltransferase, GNAT family		Unknown function	Enzymes of unknown specificity
SPD_1866	nagA	N-acetylglucosamine-6-phosphate deacetylase	[G] Carbohydrate transport and metabolism	1252	3045	3045	125.084	1844844	1846095	1585	1585	61.8946	1844844	1846095	0.494822	-2.02093	SPD_1866	nagA	1844844..1845995	-	383	116516233	SP2056	[G] Carbohydrate transport and metabolism	N-acetylglucosamine-6-phosphate deacetylase	nagA	Central intermediary metabolism	Amino sugars	COG_category	SPD_1866	SP2056	nagA	AAATAGGTCTATACCATTTA	NagR Regulon	NagR site
SPD_0541	SPD_0541	nitroreductase family protein	[C] Energy production and conversion	706	1843	1846	134.477	554841	555546	962	962	66.619	554841	555546	0.495394	-2.0186	SPD_0541	-	554941..555546	+	201	116516933	SP0622	[C] Energy production and conversion	nitroreductase family protein		Unknown function	Enzymes of unknown specificity	COG_category
SPD_0612	SPD_0612	hypothetical protein SPD_0612		853	65	65	3.91908	634655	635507	34	34	1.94876	634655	635507	0.497248	-2.01107	SPD_0612	-	634755..635507	+	250	116517024	SP0705		hypothetical protein		Hypothetical proteins
SPD_0382	fabK	trans-2-enoyl-ACP reductase II	[R] General function prediction	1075	4209	4240	202.851	385880	386954	2203	2219	100.92	385880	386954	0.497507	-2.01002	SPD_0382	fabK	385980..386954	+	324	116516513	SP0419	[R] General function prediction only	enoyl-(acyl-carrier-protein) reductase	fabK	Fatty acid and phospholipid metabolism	Biosynthesis	COG_category	SPD_0382	SP0419	fabK-fabD-fabG-fabF-accB-fabZ-accC-accD-accA	AGTTTGAcTgTCAAATT	FabT Regulon	FabT Site
SPD_0158	SPD_0158	DNA-binding response regulator	[T] Signal transduction mechanisms	1387	428	428	15.8704	162437	163823	224	224	7.89585	162437	163823	0.497521	-2.00996	SPD_0158	-	162537..163823	+	428	116516660	SP0156	[T] Signal transduction mechanisms	DNA-binding response regulator		Signal transduction	Two-component systems	COG_category
SPD_1255	SPD_1255	ABC transporter ATP-binding protein	[V] Defense mechanisms	823	82	82	5.12429	1283155	1283977	43	43	2.55444	1283155	1283977	0.498496	-2.00603	SPD_1255	-	1283155..1283877	-	240	116516301	SP1426	[V] Defense mechanisms	ABC transporter, ATP-binding protein		Transport and binding proteins	Unknown substrate	COG_category
SPD_1691	SPD_1691			174	0	118	34.8781	1699125	1699298	0	62	17.4209	1699125	1699298	0.499479	-2.00209
SPD_1936	malD	maltodextrin ABC transporter permease	[G] Carbohydrate transport and metabolism	943	392	392	21.3793	1910195	1911137	206	206	10.6803	1910195	1911137	0.499561	-2.00176	SPD_1936	malD	1910295..1911137	+	280	116517158	SP2110	[G] Carbohydrate transport and metabolism	maltodextrin ABC transporter, permease protein	malD	Transport and binding proteins	Carbohydrates, organic alcohols, and acids	COG_category	SPD_1936	SP2110	malX-malC-malD-malA-malR	aaAgGaAAACGTTTGCGTtt	MalR regulon	malR site	tTGcAAcCGtTTTCta	CcpA regulon	CRE site
SPD_1274	guaA	bifunctional GMP synthase/glutamine amidotransferase protein	[F] Nucleotide transport and metabolism	1663	6283	6283	194.31	1300137	1301799	3317	3317	97.5171	1300137	1301799	0.501864	-1.99257	SPD_1274	guaA	1300137..1301699	-	520	116516474	SP1445	[F] Nucleotide transport and metabolism	GMP synthase	guaA	Purines, pyrimidines, nucleosides, and nucleotides	Purine ribonucleotide biosynthesis	COG_category
SPD_0583	miaA	tRNA delta(2)-isopentenylpyrophosphate transferase	[J] Translation, ribosomal structure and biogenesis	985	657	658	34.3566	609816	610800	347	348	17.2731	609816	610800	0.50276	-1.98902	SPD_0583	miaA	609916..610800	+	294	116515353	SP0671	[J] Translation, ribosomal structure and biogenesis	tRNA isopentenylpyrophosphate transferase	miaA	Protein synthesis	tRNA and rRNA base modification	COG_category
SPD_0348	mvaK2	phosphomevalonate kinase	[I] Lipid transport and metabolism	1108	672	693	32.1672	352323	353430	356	367	16.194	352323	353430	0.503431	-1.98637	SPD_0348	mvaK2	352423..353430	+	335	116517118	SP0383	[I] Lipid transport and metabolism	phosphomevalonate kinase	mvaK2	Biosynthesis of cofactors, prosthetic groups, and carriers	Other	COG_category
SPD_0388	accC	acetyl-CoA carboxylase biotin carboxylase subunit	[I] Lipid transport and metabolism	1468	6147	6147	215.356	390708	392175	3255	3256	108.439	390708	392175	0.503534	-1.98596	SPD_0388	accC	390808..392175	+	455	116515928	SP0425	[I] Lipid transport and metabolism	acetyl-CoA carboxylase, biotin carboxylase	accC	Fatty acid and phospholipid metabolism	Biosynthesis	COG_category	SPD_0388	SP0425	fabK-fabD-fabG-fabF-accB-fabZ-accC-accD-accA	AGTTTGAcTgTCAAATT	FabT Regulon	FabT Site
SPD_0512	pnp	polynucleotide phosphorylase/polyadenylase	[J] Translation, ribosomal structure and biogenesis	2428	3533	3534	74.8579	523126	525553	1872	1872	37.6951	523126	525553	0.503555	-1.98588	SPD_0512	pnp	523226..525553	+	775	116515732	SP0588	[J] Translation, ribosomal structure and biogenesis	polyribonucleotide nucleotidyltransferase	pnp	Transcription	Degradation of RNA	COG_category
SPD_0322	cps2G	glycosyl transferase, group 1 family protein	[M] Cell wall/membrane biogenesis	1147	6899	6906	309.659	320764	321910	3661	3666	156.263	320764	321910	0.50463	-1.98165	SPD_0322	cps2G	320864..321910	+	348	116516693	SPD_0322_3
SPD_0103	sdhB	L-serine dehydratase, iron-sulfur-dependent, beta subunit	[E] Amino acid transport and metabolism	772	386	388	25.8484	102998	103769	206	206	13.046	102998	103769	0.504711	-1.98133	SPD_0103	sdhB	102998..103669	-	223	116516124	SP0106	[E] Amino acid transport and metabolism	L-serine dehydratase, iron-sulfur-dependent, beta subunit	sdhB	Energy metabolism	Amino acids and amines	COG_category
SPD_0713	SPD_0713			388	620	655	86.822	728878	729265	324	348	43.8505	728878	729265	0.505063	-1.97995
SPD_0515	cysS	cysteinyl-tRNA synthetase	[J] Translation, ribosomal structure and biogenesis	1444	1513	1514	53.9236	527064	528507	805	806	27.2895	527064	528507	0.506077	-1.97598	SPD_0515	cysS	527164..528507	+	447	116517189	SP0591	[J] Translation, ribosomal structure and biogenesis	cysteinyl-tRNA synthetase	cysS	Protein synthesis	tRNA aminoacylation	COG_category
SPD_0221	SPD_0221			1439	3574	3576	127.808	210785	212223	1907	1908	64.8254	210785	212223	0.507211	-1.97157
SPD_0385	fabF	3-oxoacyl-(acyl carrier protein) synthase II	[I] Lipid transport and metabolism	1336	5624	5625	216.539	388554	389889	2999	3004	109.931	388554	389889	0.507674	-1.96977	SPD_0385	fabF	388654..389889	+	411	116516059	SP0422	[I] Lipid transport and metabolism	3-oxoacyl-(acyl-carrier-protein) synthase II	fabF	Fatty acid and phospholipid metabolism	Biosynthesis	COG_category	SPD_0385	SP0422	fabK-fabD-fabG-fabF-accB-fabZ-accC-accD-accA	AGTTTGAcTgTCAAATT	FabT Regulon	FabT Site
SPD_1311	SPD_1311	oxidoreductase, Gfo/Idh/MocA family protein	[R] General function prediction	1078	698	700	33.3964	1329379	1330456	373	374	16.9621	1329379	1330456	0.507903	-1.96888	SPD_1311	-	1329479..1330456	+	325	116516322	SP1482	[R] General function prediction only	oxidoreductase, Gfo/Idh/MocA family		Unknown function	Enzymes of unknown specificity	COG_category
SPD_0211	rpmD	50S ribosomal protein L30	[J] Translation, ribosomal structure and biogenesis	283	3479	3486	633.521	204729	205011	1864	1865	322.196	204729	205011	0.50858	-1.96626	SPD_0211	rpmD	204829..205011	+	60	116516736	SP0228	[J] Translation, ribosomal structure and biogenesis	ribosomal protein L30	rpmD	Protein synthesis	Ribosomal proteins: synthesis and modification	COG_category
SPD_0344	SPD_0344	DNA-binding response regulator	[K] Transcription	790	5330	5331	347.058	348598	349387	2853	2855	176.688	348598	349387	0.509102	-1.96424	SPD_0344	-	348698..349387	+	229	116516655	SP0376	[K] Transcription	DNA-binding response regulator		Signal transduction	Two-component systems	COG_category
SPD_0367	lepB	signal peptidase I	[U] Intracellular trafficking and secretion	715	707	707	50.855	371404	372118	379	379	25.9156	371404	372118	0.509597	-1.96233	SPD_0367	lepB	371404..372018	-	204	116515681	SP0402	[U] Intracellular trafficking, secretion, and vesicular transport	signal peptidase I	spi	Protein fate	Protein and peptide secretion and trafficking	COG_category
SPD_0378	SPD_0378	enoyl-CoA hydratase	[I] Lipid transport and metabolism	886	3431	3432	199.22	383190	384075	1838	1840	101.534	383190	384075	0.509657	-1.9621	SPD_0378	-	383290..384075	+	261	116516619	SP0415	[I] Lipid transport and metabolism	enoyl-CoA hydratase/isomerase family protein		Fatty acid and phospholipid metabolism	Degradation	COG_category	SPD_0378	SP0415	fabM	AcTTTGAcagTgAAATa	FabT Regulon	FabT Site
SPD_0180	SPD_0180	hypothetical protein SPD_0180	[S] Function unknown	367	2168	2179	305.359	184252	184618	1166	1170	155.865	184252	184618	0.51043	-1.95913	SPD_0180	-	184352..184618	+	88	116516360	SP0192	[S] Function unknown	conserved hypothetical protein		Hypothetical proteins-Conserved	Conserved	COG_category
SPD_0577	zmpB	zinc metalloprotease ZmpB	[S] Function unknown	5731	23576	23576	211.573	598878	604608	12674	12674	108.121	598878	604608	0.511035	-1.95681	SPD_0577	zmpB	598978..604608	+	1876	116515780	SP0664	[R] General function prediction only	zinc metalloprotease ZmpB	zmpB	Protein fate	Degradation of proteins, peptides, and glycopeptides	COG_category
SPD_1786	SPD_1786	transcriptional regulator PlcR,		1000	518	518	26.641	1782062	1783061	279	279	13.6405	1782062	1783061	0.512014	-1.95307	SPD_1786	-	1782062..1782961	-	299	116516188	SP1989		transcriptional regulator PlcR, putative		Regulatory functions	DNA interactions
SPD_1107	guaC	guanosine 5'-monophosphate oxidoreductase	[F] Nucleotide transport and metabolism	1087	2631	2632	124.531	1139212	1140298	1418	1418	63.7785	1139212	1140298	0.512151	-1.95255	SPD_1107	guaC	1139212..1140198	-	328	116516265	SP1249	[F] Nucleotide transport and metabolism	conserved hypothetical protein		Purines, pyrimidines, nucleosides, and nucleotides	Nucleotide and nucleoside interconversions	COG_category
SPD_0181	SPD_0181	Holliday junction resolvase-like protein	[L] Replication, recombination and repair	520	1800	1808	178.82	184522	185041	972	975	91.6703	184522	185041	0.512641	-1.95068	SPD_0181	-	184622..185041	+	139	116515819	spr0176
SPD_0741	SPD_0741	sugar ABC transporter permease,	[R] General function prediction	1159	2433	2451	108.763	753049	754207	1313	1323	55.809	753049	754207	0.513126	-1.94884	SPD_0741	-	753149..754207	+	352	116515653	SP0847	[R] General function prediction only	sugar ABC transporter, permease protein, putative		Transport and binding proteins	Carbohydrates, organic alcohols, and acids	COG_category
SPD_0745	SPD_0745	glycerol-3-phosphate acyltransferase PlsY	[S] Function unknown	742	589	589	40.8255	756641	757382	317	318	20.9532	756641	757382	0.513239	-1.94841	SPD_0745	-	756641..757282	-	213	116515637	SP0851	[S] Function unknown	conserved hypothetical protein		Hypothetical proteins-Conserved	Conserved	COG_category
SPD_1252	SPD_1252	hypothetical protein SPD_1252		589	61	61	5.32641	1281339	1281927	33	33	2.73922	1281339	1281927	0.51427	-1.9445	SPD_1252	-	1281339..1281827	-	162	116516827	SP1422		hypothetical protein		Hypothetical proteins
SPD_1210	aroE	shikimate 5-dehydrogenase	[E] Amino acid transport and metabolism	955	582	589	31.7199	1238964	1239918	315	319	16.3311	1238964	1239918	0.514852	-1.9423	SPD_1210	aroE	1238964..1239818	-	284	116516036	SP1376	[E] Amino acid transport and metabolism	shikimate 5-dehydrogenase	aroE	Amino acid biosynthesis	Aromatic amino acid family	COG_category
SPD_1037	SPD_1037	histidine triad protein		2635	612	1235	24.105	1061769	1064403	323	669	12.4129	1061769	1064403	0.514952	-1.94193	SPD_1037	-	1061769..1064303	-	844	116515840	SP1175		conserved domain protein		Hypothetical proteins-Domain	Domain		SPD_1037	SP1175	phtA	tATTAACcAGTTAAgT / AcTTAAaTgGTTcATa	AdcR Regulon	AdcR Operator site
SPD_0253	fusA	elongation factor G	[J] Translation, ribosomal structure and biogenesis	2182	23685	23685	558.263	248790	250971	12836	12836	287.609	248790	250971	0.515186	-1.94105	SPD_0253	fusA	248890..250971	+	693	116516752	SP0273	[J] Translation, ribosomal structure and biogenesis	translation elongation factor G	fusA	Protein synthesis	Translation factors	COG_category
SPD_1537	mvaS	hydroxymethylglutaryl-CoA synthase	[I] Lipid transport and metabolism	1297	1069	1071	42.4688	1560004	1561300	581	581	21.901	1560004	1561300	0.515696	-1.93913	SPD_1537	mvaS	1560004..1561200	-	398	116515383	SP1727	[I] Lipid transport and metabolism	hydroxymethylglutaryl-CoA synthase	mvaS	Biosynthesis of cofactors, prosthetic groups, and carriers	Other	COG_category
SPD_1281	SPD_1281	hypothetical protein SPD_1281		436	93	94	11.0882	1306717	1307152	51	51	5.71888	1306717	1307152	0.515762	-1.93888	SPD_1281	-	1306717..1307052	-	111	116515589	SP1452		hypothetical protein		Hypothetical proteins
SPD_0789	pfkA	6-phosphofructokinase	[G] Carbohydrate transport and metabolism	1108	6943	6943	322.276	806608	807715	3769	3769	166.308	806608	807715	0.516044	-1.93782	SPD_0789	pfkA	806708..807715	+	335	116515997	SP0896	[G] Carbohydrate transport and metabolism	6-phosphofructokinase	pfk	Energy metabolism	Glycolysis/gluconeogenesis	COG_category
SPD_0112	SPD_0112	hypothetical protein SPD_0112		964	186	186	9.9233	112225	113188	100	101	5.12238	112225	113188	0.516197	-1.93724	SPD_0112	-	112225..113088	-	287	116515314	SP0108		hypothetical protein		Hypothetical proteins
SPD_0131	SPD_0131	hypothetical protein SPD_0131	[S] Function unknown	334	1939	1942	299.036	136317	136650	1055	1055	154.431	136317	136650	0.516429	-1.93637	SPD_0131	-	136317..136550	-	77	116515572	SP0122	[S] Function unknown	conserved hypothetical protein		Hypothetical proteins-Conserved	Conserved	COG_category
SPD_0542	pepV	dipeptidase PepV	[E] Amino acid transport and metabolism	1501	4293	4294	147.13	555459	556959	2336	2337	76.1212	555459	556959	0.517373	-1.93284	SPD_0542	pepV	555559..556959	+	466	116515781	SP0623	[E] Amino acid transport and metabolism	dipeptidase	pepV	Protein fate	Degradation of proteins, peptides, and glycopeptides	COG_category
SPD_1850	SPD_1850	SpoIIIJ family protein	[U] Intracellular trafficking and secretion	931	1390	1412	78.0019	1835016	1835946	762	769	40.3835	1835016	1835946	0.517725	-1.93153	SPD_1850	-	1835016..1835846	-	276	116516129	SP2041	[U] Intracellular trafficking, secretion, and vesicular transport	SpoIIIJ family protein		Cellular processes	Cell division	COG_category
SPD_0026	scRNA			285	11	11	1.98503	24531	24815	5	6	1.02928	24531	24815	0.518521	-1.92856	SPD_0026
SPD_0104	SPD_0104	LysM domain-containing protein		604	4708	4708	400.885	103811	104414	2568	2568	207.867	103811	104414	0.518521	-1.92856	SPD_0104	-	103911..104414	+	167	116516732	SP0107		LysM domain protein		Cell envelope	Biosynthesis and degradation of surface polysaccharides and lipopolysaccharides
SPD_0479	nusA	transcription elongation factor NusA	[K] Transcription	1237	1320	1320	54.8813	487583	488819	720	720	28.4571	487583	488819	0.518521	-1.92856	SPD_0479	nusA	487683..488819	+	378	116515364	SP0553	[K] Transcription	N utilization substance protein A	nusA	Transcription	Transcription factors	COG_category
SPD_0389	accD	acetyl-CoA carboxylase subunit beta	[I] Lipid transport and metabolism	967	4124	4152	220.826	392112	393078	2258	2265	114.517	392112	393078	0.518583	-1.92833	SPD_0389	accD	392212..393078	+	288	116515562	SP0426	[I] Lipid transport and metabolism	acetyl-CoA carboxylase, carboxyl transferase subunit beta	accD	Fatty acid and phospholipid metabolism	Biosynthesis	COG_category	SPD_0389	SP0426	fabK-fabD-fabG-fabF-accB-fabZ-accC-accD-accA	AGTTTGAcTgTCAAATT	FabT Regulon	FabT Site
SPD_0206	rpsN	30S ribosomal protein S14	[J] Translation, ribosomal structure and biogenesis	370	4001	4012	557.673	202083	202452	2185	2190	289.381	202083	202452	0.518908	-1.92712	SPD_0206	rpsN	202183..202452	+	89	116516311	SP0222	[J] Translation, ribosomal structure and biogenesis	ribosomal protein S14	rpsN	Protein synthesis	Ribosomal proteins: synthesis and modification	COG_category
SPD_1643	proV	choline transporter	[E] Amino acid transport and metabolism	829	848	850	52.7332	1658026	1658854	463	464	27.3647	1658026	1658854	0.518927	-1.92705	SPD_1643	proV	1658026..1658754	-	242	116515426	SP1861	[E] Amino acid transport and metabolism	choline transporter	proV	Transport and binding proteins	Amino acids, peptides and amines	COG_category
SPD_1549	SPD_1549	hypothetical protein SPD_1549	[R] General function prediction	1714	3931	3931	117.954	1572177	1573890	2147	2147	61.2419	1572177	1573890	0.519202	-1.92603	SPD_1549	-	1572177..1573790	-	537	116516869	SP1739	[R] General function prediction only	KH domain protein		Unknown function	General	COG_category
SPD_0680	SPD_0680	hypothetical protein SPD_0680	[F] Nucleotide transport and metabolism	439	747	747	87.5137	697079	697517	406	408	45.4384	697079	697517	0.519215	-1.92599	SPD_0680	-	697179..697517	+	112	116515795	SPXX01
SPD_1106	SPD_1106			172	159	159	47.5432	1139077	1139248	87	87	24.7297	1139077	1139248	0.520151	-1.92252
SPD_1464	tpx	thiol peroxidase	[O] Posttranslational modification, protein turnover, chaperones	592	734	734	63.7668	1479169	1479760	402	402	33.1995	1479169	1479760	0.52064	-1.92071	SPD_1464	tpx	1479269..1479760	+	163	116517151			thiol peroxidase
SPD_1668	amiE	oligopeptide ABC transporter ATP-binding protein AmiE	[E] Amino acid transport and metabolism	1168	3197	3202	140.993	1680960	1682127	1751	1754	73.42	1680960	1682127	0.520734	-1.92037	SPD_1668	amiE	1680960..1682027	-	355	116515459	SP1888	[E] Amino acid transport and metabolism	oligopeptide ABC transporter, ATP-binding protein AmiE	amiE	Transport and binding proteins	Amino acids, peptides and amines	COG_category
SPD_2056	trpS	tryptophanyl-tRNA synthetase II	[J] Translation, ribosomal structure and biogenesis	1126	2101	2101	95.9639	2032678	2033803	1151	1151	49.9763	2032678	2033803	0.520783	-1.92019	SPD_2056	trpS	2032678..2033703	-	341	116516810	SP2229	[J] Translation, ribosomal structure and biogenesis	tryptophanyl-tRNA synthetase	trps	Protein synthesis	tRNA aminoacylation	COG_category
SPD_0379	SPD_0379	transcriptional regulator, MarR family protein	[K] Transcription	535	4657	4678	449.704	384069	384603	2550	2567	234.585	384069	384603	0.521643	-1.91702	SPD_0379	-	384169..384603	+	144	116516027	SP0416	[K] Transcription	transcriptional regulator, MarR family		Regulatory functions	DNA interactions	COG_category	SPD_0379	SP0416	fabT-fabH-acpP	gtTTTGATTgTaAAAgT	FabT Regulon	FabT Site
SPD_1782	ksgA	dimethyladenosine transferase	[J] Translation, ribosomal structure and biogenesis	973	993	996	52.6461	1777816	1778788	547	547	27.4854	1777816	1778788	0.522078	-1.91542	SPD_1782	ksgA	1777816..1778688	-	290	116515767	SP1985	[J] Translation, ribosomal structure and biogenesis	dimethyladenosine transferase	ksgA	Protein synthesis	tRNA and rRNA base modification	COG_category
SPD_1006	glgC	glucose-1-phosphate adenylyltransferase	[G] Carbohydrate transport and metabolism	1243	259	264	10.9233	1019617	1020859	143	145	5.70328	1019617	1020859	0.522121	-1.91526	SPD_1006	glgC	1019717..1020859	+	380	116516326	SP1122	[G] Carbohydrate transport and metabolism	glucose-1-phosphate adenylyltransferase	glgC	Energy metabolism	Biosynthesis and degradation of polysaccharides	COG_category	SPD_1006	SP1122	glgB-glgC-glgD-glgA	taGAAAaCGCTTaCAg	CcpA regulon	CRE site
SPD_0081	SPD_0081	DNA-binding response regulator	[K] Transcription	799	473	478	30.7681	83738	84536	260	263	16.093	83738	84536	0.52304	-1.9119	SPD_0081	-	83838..84536	+	232	116516719	SP0083	[K] Transcription	DNA-binding response regulator		Signal transduction	Two-component systems	COG_category
SPD_0387	fabZ	(3R)-hydroxymyristoyl-ACP dehydratase	[I] Lipid transport and metabolism	523	1993	2033	199.92	390274	390796	1097	1119	104.606	390274	390796	0.523239	-1.91117	SPD_0387	fabZ	390374..390796	+	140	116516802	SP0424	[I] Lipid transport and metabolism	(3R)-hydroxymyristoyl-(acyl-carrier-protein) dehydratase	fabZ	Fatty acid and phospholipid metabolism	Biosynthesis	COG_category	SPD_0387	SP0424	fabK-fabD-fabG-fabF-accB-fabZ-accC-accD-accA	AGTTTGAcTgTCAAATT	FabT Regulon	FabT Site
SPD_0182	SPD_0182	hypothetical protein SPD_0182	[S] Function unknown	406	2273	2275	288.188	184957	185362	1253	1253	150.887	184957	185362	0.523573	-1.90995	SPD_0182	-	185057..185362	+	101	116516683	SP0194	[S] Function unknown	conserved hypothetical protein		Hypothetical proteins-Conserved	Conserved	COG_category
SPD_0071	galM	aldose 1-epimerase	[G] Carbohydrate transport and metabolism	1138	38	38	1.71736	71732	72869	21	21	0.902204	71732	72869	0.525343	-1.90352	SPD_0071	galM	71832..72869	+	345	116517175	SP0066	[G] Carbohydrate transport and metabolism	aldose 1-epimerase	galM	Energy metabolism	Sugars	COG_category
SPD_0220	SPD_0220	hypothetical protein SPD_0220	[T] Signal transduction mechanisms	367	1140	1144	160.317	210509	210875	631	633	84.3267	210509	210875	0.525999	-1.90114	SPD_0220	-	210609..210875	+	88	116516644	SP0238	[T] Signal transduction mechanisms	ACT domain protein		Unknown function	General	COG_category	SPD_0220	SP0238	SSA_2019-SSA_2018	ATGAAAGCcaTTatAa	CcpA regulon	CRE site
SPD_0586	rnz	ribonuclease Z	[R] General function prediction	1030	597	598	29.8596	612562	613591	328	331	15.7115	612562	613591	0.52618	-1.90049	SPD_0586	rnz	612662..613591	+	309	116516699	SP0674	[R] General function prediction only	metallo-beta-lactamase superfamily protein		Unknown function	Enzymes of unknown specificity	COG_category
SPD_1608	SPD_1608	ABC transporter ATP-binding protein	[E] Amino acid transport and metabolism	1111	220	220	10.1842	1623508	1624618	122	122	5.36875	1623508	1624618	0.527163	-1.89695	SPD_1608	-	1623508..1624518	-	336	116516345	SP1825	[E] Amino acid transport and metabolism	ABC transporter, ATP-binding protein		Transport and binding proteins	Unknown substrate	COG_category
SPD_0582	SPD_0582	hypothetical protein SPD_0582		271	4576	4588	870.711	609625	609895	2538	2547	459.502	609625	609895	0.527731	-1.8949	SPD_0582	-	609625..609795	-	56	116516058	spr0586
SPD_1354	SPD_1354	hypothetical protein SPD_1354	[V] Defense mechanisms	253	63	63	12.8068	1369186	1369438	35	35	6.76355	1369186	1369438	0.528123	-1.8935	SPD_1354	-	1369186..1369338	-	50	116515397	spr1378
SPD_1852	SPD_1852	hypothetical protein SPD_1852		232	36	36	7.98058	1836203	1836434	20	20	4.21473	1836203	1836434	0.528123	-1.8935	SPD_1852	-	1836203..1836334	-	43	116516968	SP2043		hypothetical protein		Hypothetical proteins
SPD_0270	SPD_0270	folylpolyglutamate synthase	[H] Coenzyme transport and metabolism	1423	980	997	36.0338	268918	270340	542	554	19.0341	268918	270340	0.528229	-1.89312	SPD_0270	-	269018..270340	+	440	116516745	SP0290	[H] Coenzyme transport and metabolism	dihydrofolate synthetase	folC	Biosynthesis of cofactors, prosthetic groups, and carriers	Folic acid	COG_category
SPD_0561	SPD_0561	PTS system, IIC component,	[G] Carbohydrate transport and metabolism	1576	217	217	7.08147	577774	579349	121	121	3.75367	577774	579349	0.53007	-1.88654	SPD_0561	-	577874..579349	+	491	116517184	SP0647	[G] Carbohydrate transport and metabolism	PTS system, IIC component, putative		Transport and binding proteins	Carbohydrates, organic alcohols, and acids	COG_category	SPD_0561	SP0647	gatA-gatB-gatC	tAACAAAct-(2)-AAACAAAAt-(2)-AAAtAtAAA	LacR regulon	lacR site
SPD_1694	SPD_1694			173	0	362	107.617	1699395	1699567	0	202	57.0864	1699395	1699567	0.530457	-1.88517
SPD_0736	pdp	pyrimidine-nucleoside phosphorylase	[F] Nucleotide transport and metabolism	1378	859	860	32.0974	747902	749279	478	480	17.0302	747902	749279	0.530579	-1.88473	SPD_0736	pdp	748002..749279	+	425	116516475	SP0842	[F] Nucleotide transport and metabolism	pyrimidine-nucleoside phosphorylase	pyn	Purines, pyrimidines, nucleosides, and nucleotides	Salvage of nucleosides and nucleotides	COG_category	SPD_0736	SP0842	rsmC-pdp-deoC-cdd	tTGtAAaCGaTTTaca	CcpA regulon	CRE site
SPD_1084	SPD_1084	sensory box sensor histidine kinase	[T] Signal transduction mechanisms	1450	1640	1644	58.3115	1113793	1115242	916	919	30.9867	1113793	1115242	0.531399	-1.88182	SPD_1084	-	1113793..1115142	-	449	116515922	SP1226	[T] Signal transduction mechanisms	sensory box sensor histidine kinase		Signal transduction	Two-component systems	COG_category
SPD_1591	SPD_1591	hypothetical protein SPD_1591		304	406	406	68.6867	1607817	1608120	227	227	36.5073	1607817	1608120	0.531505	-1.88145	SPD_1591	-	1607917..1608120	+	67	116515903	spr1626
SPD_1669	amiD	oligopeptide ABC transporter permease AmiD	[E] Amino acid transport and metabolism	1027	2719	2731	136.764	1682036	1683062	1530	1532	72.9316	1682036	1683062	0.533267	-1.87523	SPD_1669	amiD	1682036..1682962	-	308	116516298	SP1889	[E] Amino acid transport and metabolism	oligopeptide ABC transporter, permease protein AmiD	amiD	Transport and binding proteins	Amino acids, peptides and amines	COG_category
SPD_1662	SPD_1662	hypothetical protein SPD_1662	[S] Function unknown	349	1256	1256	185.091	1673431	1673779	705	705	98.7623	1673431	1673779	0.533589	-1.8741	SPD_1662	-	1673431..1673679	-	82	116516372	SP1882	[S] Function unknown	conserved hypothetical protein		Hypothetical proteins-Conserved	Conserved	COG_category
SPD_1236	spxA (NC_008533 1266956..1267458)			502	1431	1440	147.529	1266957	1267458	802	809	78.7902	1266957	1267458	0.534064	-1.87243									transcriptional regulator Spx
SPD_0307	mraY	phospho-N-acetylmuramoyl-pentapeptide-transferase	[M] Cell wall/membrane biogenesis	1081	1483	1485	70.6514	304464	305544	833	835	37.7649	304464	305544	0.534524	-1.87082	SPD_0307	mraY	304564..305544	+	326	116515948	SP0337	[M] Cell wall/membrane/envelope biogenesis	phospho-N-acetylmuramoyl-pentapeptide-transferase	mraY	Cell envelope	Biosynthesis and degradation of murein sacculus and peptidoglycan	COG_category
SPD_0090	SPD_0090	ABC transporter substrate-binding protein	[G] Carbohydrate transport and metabolism	1576	23	23	0.750571	89831	91406	13	13	0.403287	89831	91406	0.537308	-1.86113	SPD_0090	-	89931..91406	+	491	116516928	SP0092	[G] Carbohydrate transport and metabolism	ABC transporter, substrate-binding protein		Transport and binding proteins	Unknown substrate	COG_category	SPD_0090	SP0092	msmF1-msmG1-msmH	ATGtAAtCGtTaTCAa	CcpA regulon	CRE site
SPD_1703	SPD_1703			172	32	69	20.632	1704962	1705133	16	39	11.0857	1704962	1705133	0.537308	-1.86113
SPD_0855	SPD_0855	metalloprotease	[R] General function prediction	598	659	672	57.7947	870387	870984	374	380	31.0678	870387	870984	0.537554	-1.86028	SPD_0855	-	870487..870984	+	165	116516344	SP0967	[R] General function prediction only	conserved hypothetical protein TIGR00043		Hypothetical proteins-Conserved	Conserved	COG_category
SPD_0044	SPD_0044	acyl carrier protein,		334	363	364	56.0499	38642	38975	206	206	30.1542	38642	38975	0.537989	-1.85877	SPD_0044	-	38742..38975	+	77	116515605	SP0038	[I] Lipid transport and metabolism	acyl carrier protein, putative		Fatty acid and phospholipid metabolism	Biosynthesis	COG_category
SPD_0888	lmb	adhesion lipoprotein	[P] Inorganic ion transport and metabolism	1018	364	364	18.3897	898875	899892	206	206	9.89343	898875	899892	0.537989	-1.85877	SPD_0888	lmb	898975..899892	+	305	116515739	SP1002	[P] Inorganic ion transport and metabolism	adhesion lipoprotein	lmb	Cellular processes	Cell adhesion	COG_category	SPD_0888	SP1002	lmb-phtD	AATTAAaTgGTTAAgg /tATTtACTAGTTAATT	AdcR Regulon	AdcR Operator site
SPD_1254	SPD_1254	hypothetical protein SPD_1254		829	83	83	5.14925	1282411	1283239	47	47	2.77186	1282411	1283239	0.538303	-1.85769	SPD_1254	-	1282411..1283139	-	242	116515882	SP1424		hypothetical protein		Hypothetical proteins
SPD_1397	SPD_1397	endoribonuclease L-PSP	[J] Translation, ribosomal structure and biogenesis	481	1525	1535	164.128	1417971	1418451	866	870	88.4304	1417971	1418451	0.538788	-1.85602	SPD_1397	-	1417971..1418351	-	126	116516493	SP1567	[J] Translation, ribosomal structure and biogenesis	endoribonuclease L-PSP		Transcription	Degradation of RNA	COG_category
SPD_0386	accB	acetyl-CoA carboxylase biotin carboxyl carrier protein subunit	[I] Lipid transport and metabolism	586	1742	1777	155.959	389792	390377	994	1008	84.0989	389792	390377	0.539238	-1.85447	SPD_0386	accB	389892..390377	+	161	116516115	SP0423	[I] Lipid transport and metabolism	acetyl-CoA carboxylase, bitoin carboxyl carrier protein	accB	Fatty acid and phospholipid metabolism	Biosynthesis	COG_category	SPD_0386	SP0423	fabK-fabD-fabG-fabF-accB-fabZ-accC-accD-accA	AGTTTGAcTgTCAAATT	FabT Regulon	FabT Site
SPD_0274	rplM	50S ribosomal protein L13	[J] Translation, ribosomal structure and biogenesis	547	4210	4212	396.024	272349	272895	2389	2390	213.618	272349	272895	0.539407	-1.85389	SPD_0274	rplM	272449..272895	+	148	116516171	SP0294	[J] Translation, ribosomal structure and biogenesis	ribosomal protein L13	rplM	Protein synthesis	Ribosomal proteins: synthesis and modification	COG_category
SPD_1123	licC	CTP:phosphocholine cytidylyltransferase	[M] Cell wall/membrane biogenesis	790	1152	1152	74.9973	1154369	1155158	653	654	40.4742	1154369	1155158	0.539675	-1.85297	SPD_1123	licC	1154369..1155058	-	229	116515684	SP1267	[M] Cell wall/membrane/envelope biogenesis	licC protein	licC	Cell envelope	Biosynthesis and degradation of surface polysaccharides and lipopolysaccharides	COG_category	SPD_1123	SP1267	SP_1271-SP1270-licA-licB-licC	TTTAAG-(5)-TTTAAG	CiaR Regulon	CiaR binding site
SPD_1076	srtA	sortase	[M] Cell wall/membrane biogenesis	844	1224	1225	74.6472	1102251	1103094	694	696	40.3176	1102251	1103094	0.540108	-1.85148	SPD_1076	srtA	1102251..1102994	-	247	116515518	SP1218	[M] Cell wall/membrane/envelope biogenesis	conserved hypothetical protein		Hypothetical proteins-Conserved	Conserved	COG_category
SPD_1569	SPD_1569	aquaporin	[G] Carbohydrate transport and metabolism	769	1754	1754	117.307	1587380	1588148	997	997	63.3864	1587380	1588148	0.540347	-1.85066	SPD_1569	-	1587380..1588048	-	222	116515733	SP1778	[G] Carbohydrate transport and metabolism	aquaporin		Transport and binding proteins	Other	COG_category
SPD_1610	SPD_1610	hypothetical protein SPD_1610	[S] Function unknown	760	137	137	9.27101	1625713	1626472	78	78	5.01774	1625713	1626472	0.541229	-1.84765	SPD_1610	-	1625713..1626372	-	219	116516088	SP1827	[S] Function unknown	hypothetical protein		Hypothetical proteins		COG_category
SPD_1743	SPD_1743	hypothetical protein SPD_1743	[R] General function prediction	544	521	528	49.9178	1736704	1737247	296	301	27.0517	1736704	1737247	0.541926	-1.84527	SPD_1743	-	1736704..1737147	-	147	116515913	SP1944	[R] General function prediction only	conserved hypothetical protein TIGR00150		Hypothetical proteins-Conserved	Conserved	COG_category
SPD_0740	SPD_0740	sugar ABC transporter ATP-binding protein	[R] General function prediction	1636	2768	2775	87.2368	751521	753156	1576	1582	47.2771	751521	753156	0.54194	-1.84522	SPD_0740	-	751621..753156	+	511	116515854	SP0846	[R] General function prediction only	sugar ABC transporter, ATP-binding protein		Transport and binding proteins	Carbohydrates, organic alcohols, and acids	COG_category
SPD_0305	ftsL	cell division protein FtsL	[D] Cell cycle control, mitosis and meiosis	418	220	221	27.1917	301889	302306	125	126	14.7374	301889	302306	0.541983	-1.84508	SPD_0305	ftsL	301989..302306	+	105	116516218	SP0335	[D] Cell cycle control, cell division, chromosome partitioning	cell division protein FtsL	ftsL	Cellular processes	Cell division	COG_category
SPD_0798	SPD_0798	hypothetical protein SPD_0798	[R] General function prediction	1006	784	788	40.2855	814564	815569	447	450	21.8697	814564	815569	0.542867	-1.84207	SPD_0798	-	814564..815469	-	301	116516828	SP0905	[R] General function prediction only	conserved hypothetical protein		Hypothetical proteins-Conserved	Conserved	COG_category
SPD_0481	SPD_0481	hypothetical protein SPD_0481	[J] Translation, ribosomal structure and biogenesis	400	430	436	56.0592	489027	489426	247	249	30.4345	489027	489426	0.542901	-1.84196	SPD_0481	-	489127..489426	+	99	116515722	SP0555	[J] Translation, ribosomal structure and biogenesis	ribosomal protein L7A family		Protein synthesis	Ribosomal proteins: synthesis and modification	COG_category
SPD_0851	pyrK	dihydroorotate dehydrogenase electron transfer subunit	[C] Energy production and conversion	901	420	420	23.9742	864610	865510	240	240	13.0231	864610	865510	0.543212	-1.8409	SPD_0851	pyrK	864710..865510	+	266	116515976	SP0963	[C] Energy production and conversion	dihydroorotate dehydrogenase, electron transfer subunit	pyrK	Purines, pyrimidines, nucleosides, and nucleotides	Pyrimidine ribonucleotide biosynthesis	COG_category
SPD_0306	pbpX	penicillin-binding protein 2X	[M] Cell wall/membrane biogenesis	2353	2759	2763	60.3919	302210	304562	1577	1579	32.8086	302210	304562	0.543261	-1.84074	SPD_0306	pbpX	302310..304562	+	750	116517037	SP0336	[M] Cell wall/membrane/envelope biogenesis	penicillin-binding protein 2X	pbpX	Cell envelope	Biosynthesis and degradation of murein sacculus and peptidoglycan	COG_category
SPD_0108	SPD_0108	amino acid ABC transporter ATP-binding protein,	[V] Defense mechanisms	742	119	120	8.31759	107550	108291	69	69	4.54645	107550	108291	0.546607	-1.82947	SPD_0108	-	107650..108291	+	213	116516985	SP0111	[V] Defense mechanisms	amino acid ABC transporter, ATP-binding protein, putative		Transport and binding proteins	Amino acids, peptides and amines	COG_category
SPD_1305	glyQ	glycyl-tRNA synthetase subunit alpha	[J] Translation, ribosomal structure and biogenesis	1018	1199	1199	60.5747	1324161	1325178	690	690	33.1382	1324161	1325178	0.547063	-1.82794	SPD_1305	glyQ	1324161..1325078	-	305	116516637	SP1475	[J] Translation, ribosomal structure and biogenesis	glycyl-tRNA synthetase, alpha subunit	glyQ	Protein synthesis	tRNA aminoacylation	COG_category
SPD_0303	SPD_0303	transcriptional regulator,	[K] Transcription	295	33	33	5.75323	300667	300961	19	19	3.1489	300667	300961	0.547327	-1.82706	SPD_0303	-	300667..300861	-	64	116515521	SP0333	[K] Transcription	transcriptional regulator, putative		Regulatory functions	DNA interactions	COG_category
SPD_1787	SPD_1787	primase-related protein	[L] Replication, recombination and repair	661	227	227	17.6622	1783033	1783693	130	131	9.68941	1783033	1783693	0.548596	-1.82283	SPD_1787	-	1783033..1783593	-	186	116515737	SP1990	[L] Replication, recombination and repair	primase-related protein		Unknown function	General	COG_category
SPD_0783	SPD_0783	type I restriction-modification system, S subunit,		712	323	324	23.4037	795692	796403	187	187	12.8407	795692	796403	0.548661	-1.82262	SPD_0783	-	795792..796403	+	203	116515342	SP0887	[V] Defense mechanisms	type I restriction-modification system, S subunit, putative		DNA metabolism	Restriction/modification	COG_category
SPD_1667	amiF	oligopeptide ABC transporter ATP-binding protein AmiF	[R] General function prediction	1027	3593	3594	179.981	1680023	1681049	2078	2079	98.9718	1680023	1681049	0.5499	-1.81851	SPD_1667	amiF	1680023..1680949	-	308	116516555	SP1887	[E] Amino acid transport and metabolism	oligopeptide ABC transporter, ATP-binding protein AmiF	amiF	Transport and binding proteins	Amino acids, peptides and amines	COG_category
SPD_1566	SPD_1566	hypothetical protein SPD_1566		403	1562	1564	199.596	1585329	1585731	905	905	109.792	1585329	1585731	0.550072	-1.81795	SPD_1566	-	1585429..1585731	+	100	116515687	SP1775		conserved domain protein		Hypothetical proteins-Domain	Domain
SPD_0402	SPD_0402	hypothetical protein SPD_0402	[S] Function unknown	466	1431	1434	158.264	402550	403015	827	830	87.0802	402550	403015	0.55022	-1.81745	SPD_0402	-	402650..403015	+	121	116516098	SP0442	[S] Function unknown	conserved hypothetical protein		Hypothetical proteins-Conserved	Conserved	COG_category
SPD_1737	lytA	autolysin/N-acetylmuramoyl-L-alanine amidase	[R] General function prediction	1057	1882	1882	91.5724	1729601	1730657	1091	1091	50.4635	1729601	1730657	0.551077	-1.81463	SPD_1737	lytA	1729601..1730557	-	318	116516777	SP1937	[R] General function prediction only	autolysin	lytA	Cell envelope	Biosynthesis and degradation of surface polysaccharides and lipopolysaccharides	COG_category											comX	operon 1740-1737
SPD_1884	SPD_1884			173	723	848	252.098	1858704	1858876	423	492	139.042	1858704	1858876	0.55154	-1.81311
SPD_0177	SPD_0177	peptidase M24 family protein	[E] Amino acid transport and metabolism	1162	799	804	35.5852	181939	183100	466	467	19.6489	181939	183100	0.552164	-1.81106	SPD_0177	-	182039..183100	+	353	116516135	SP0187	[E] Amino acid transport and metabolism	peptidase M24 family protein		Protein fate	Degradation of proteins, peptides, and glycopeptides	COG_category
SPD_0381	acpP	acyl carrier protein		325	7597	7599	1202.52	385537	385861	4413	4414	664.013	385537	385861	0.552183	-1.81099	SPD_0381	acpP	385637..385861	+	74	116516846	SP0418		acyl carrier protein	acpP	Fatty acid and phospholipid metabolism	Biosynthesis		SPD_0381	SP0418	fabT-fabH-acpP	gtTTTGATTgTaAAAgT	FabT Regulon	FabT Site
SPD_0242	SPD_0242	hypothetical protein SPD_0242	[S] Function unknown	673	264	270	20.6333	233008	233680	155	157	11.4054	233008	233680	0.552769	-1.80908	SPD_0242	-	233108..233680	+	190	116516380	SP0260	[S] Function unknown	conserved hypothetical protein		Hypothetical proteins-Conserved	Conserved	COG_category
SPD_1153	SPD_1153	DHH subfamily 1 protein	[R] General function prediction	1036	397	397	19.7084	1183010	1184045	231	231	10.9013	1183010	1184045	0.553132	-1.80789	SPD_1153	-	1183110..1184045	+	311	116516410	SP1298	[R] General function prediction only	DHH subfamily 1 protein		Unknown function	General	COG_category
SPD_1127	ispD	2-C-methyl-D-erythritol 4-phosphate cytidylyltransferase	[I] Lipid transport and metabolism	808	629	630	40.1005	1157851	1158658	367	367	22.2066	1157851	1158658	0.553774	-1.80579	SPD_1127	ispD	1157851..1158558	-	235	116517103	SP1271	[I] Lipid transport and metabolism	conserved hypothetical protein TIGR00453		Cell envelope	Biosynthesis and degradation of surface polysaccharides and lipopolysaccharides	COG_category	SPD_1127	SP1271	SP_1271-SP1270-licA-licB-licC	TTTAAG-(5)-TTTAAG	CiaR Regulon	CiaR binding site
SPD_0455	hsdR	type I restriction-modification system, R subunit	[V] Defense mechanisms	2434	1776	1777	37.548	463909	466342	1036	1036	20.8097	463909	466342	0.554217	-1.80435	SPD_0455	hsdR	463909..466242	-	777	116515646	SP0510	[V] Defense mechanisms	type I restriction-modification system, R subunit	hsdR	DNA metabolism	Restriction/modification	COG_category
SPD_1496	SPD_1496	PTS system, IIBC components	[G] Carbohydrate transport and metabolism	1618	650	650	20.6612	1512216	1513833	379	379	11.4522	1512216	1513833	0.554285	-1.80413	SPD_1496	-	1512216..1513733	-	505	116516936	SP1684	[G] Carbohydrate transport and metabolism	PTS system, IIBC components		Transport and binding proteins	Carbohydrates, organic alcohols, and acids	COG_category	SPD_1496	SP1684	nanE-ptsX-nanU-nanV-nanW	TCTGAAAGTACTTTtAGA	NanR regulon	NanR site
SPD_1827	SPD_1827	hypothetical protein SPD_1827	[P] Inorganic ion transport and metabolism	1411	48	48	1.74958	1811665	1813075	28	28	0.970194	1811665	1813075	0.554529	-1.80333	SPD_1827	-	1811765..1813075	+	436	116517036	SP2017	[P] Inorganic ion transport and metabolism	membrane protein		Cell envelope	Other	COG_category											comX	operon 1828-1822
SPD_1626	xth	exodeoxyribonuclease III	[L] Replication, recombination and repair	928	881	882	48.8811	1640652	1641579	514	515	27.1323	1640652	1641579	0.555068	-1.80158	SPD_1626	xth	1640752..1641579	+	275	116516049	SP1845	[L] Replication, recombination and repair	exodeoxyribonuclease	exoA	DNA metabolism	DNA replication, recombination, and repair	COG_category
SPD_0915	SPD_0915	iron-compound ABC transporter iron compound-binding protein	[P] Inorganic ion transport and metabolism	1126	3904	4002	182.793	927670	928795	2288	2339	101.559	927670	928795	0.555598	-1.79986	SPD_0915	-	927770..928795	+	341	116517168	SP1032	[P] Inorganic ion transport and metabolism	iron-compound ABC transporter, iron compound-binding protein		Transport and binding proteins	Cations and iron carrying compounds	COG_category
SPD_1290	SPD_1290	amino acid ABC transporter permease	[E] Amino acid transport and metabolism	901	1347	1355	77.3454	1311739	1312639	786	792	42.9762	1311739	1312639	0.55564	-1.79973	SPD_1290	-	1311739..1312539	-	266	116515947	SP1461	[E] Amino acid transport and metabolism	amino acid ABC transporter, permease protein		Transport and binding proteins	Amino acids, peptides and amines	COG_category
SPD_0613	SPD_0613	hypothetical protein SPD_0613		805	94	94	6.00554	635411	636215	55	55	3.34037	635411	636215	0.556214	-1.79787	SPD_0613	-	635511..636215	+	234	116515954	SP0706		hypothetical protein		Hypothetical proteins
SPD_0852	pyrDb	dihydroorotate dehydrogenase 1B	[F] Nucleotide transport and metabolism	1039	456	458	22.671	865421	866459	268	268	12.6109	865421	866459	0.556259	-1.79773	SPD_0852	pyrDb	865521..866459	+	312	116517057	SP0964	[F] Nucleotide transport and metabolism	dihydroorotate dehydrogenase B	pyrDb	Purines, pyrimidines, nucleosides, and nucleotides	Pyrimidine ribonucleotide biosynthesis	COG_category
SPD_0785	SPD_0785	hypothetical protein SPD_0785		301	649	683	116.701	800003	800303	362	400	64.9712	800003	800303	0.556733	-1.79619	SPD_0785	-	800103..800303	+	66	116515667	SPXX63
SPD_1781	rsgA	ribosome-associated GTPase	[R] General function prediction	979	437	437	22.9572	1776936	1777914	256	256	12.7845	1776936	1777914	0.556886	-1.7957	SPD_1781	rsgA	1776936..1777814	-	292	116516502	SP1984	[R] General function prediction only	ribosome small subunit-dependent GTPase A	rsgA	Hypothetical proteins-Conserved	Conserved	COG_category
SPD_0316	cps2B	tyrosine-protein phosphatase CpsB	[G] Carbohydrate transport and metabolism	832	4178	4199	259.563	315091	315922	2454	2460	144.557	315091	315922	0.556925	-1.79557	SPD_0316	cps2B	315191..315922	+	243	116516159	SP0347	[G] Carbohydrate transport and metabolism	capsular polysaccharide biosynthesis protein Cps4B	cps4B	Cell envelope	Biosynthesis and degradation of surface polysaccharides and lipopolysaccharides	COG_category
SPD_2047	cbiO (NC_008533 2023772..2024712)			940	970	983	53.7831	2023773	2024712	571	576	29.9586	2023773	2024712	0.557027	-1.79524									cobalt transporter ATP-binding subunit [	cbiO
SPD_1760	SPD_1760			171	174	174	52.3327	1759480	1759650	102	102	29.163	1759480	1759650	0.557261	-1.79449
SPD_1670	amiC	oligopeptide ABC transporter permease AmiC	[E] Amino acid transport and metabolism	1597	3497	3501	112.748	1682962	1684558	2054	2054	62.8815	1682962	1684558	0.557719	-1.79302	SPD_1670	amiC	1682962..1684458	-	498	116517087	SP1890	[E] Amino acid transport and metabolism	oligopeptide ABC transporer, permease protein AmiC	amiC	Transport and binding proteins	Amino acids, peptides and amines	COG_category
SPD_0480	SPD_0480	hypothetical protein SPD_0480	[K] Transcription	394	300	303	39.5518	488741	489134	177	178	22.0877	488741	489134	0.558451	-1.79067	SPD_0480	-	488841..489134	+	97	116516304	SP0554	[K] Transcription	conserved hypothetical protein		Hypothetical proteins-Conserved	Conserved	COG_category
SPD_0317	cps2C	chain length determinant protein/polysaccharide export protein, MPA1 family protein	[M] Cell wall/membrane biogenesis	793	4295	4312	279.657	315831	316623	2528	2534	156.229	315831	316623	0.558644	-1.79005	SPD_0317	cps2C	315931..316623	+	230	116517039	SP0348	[M] Cell wall/membrane/envelope biogenesis	capsular polysaccharide biosynthesis protein Cps4C	cps4C	Cell envelope	Biosynthesis and degradation of surface polysaccharides and lipopolysaccharides	COG_category
SPD_0324	cps2I	glycosyl transferase, group 1 family protein,	[M] Cell wall/membrane biogenesis	1258	5283	5304	216.842	323144	324401	3104	3118	121.178	323144	324401	0.55883	-1.78945	SPD_0324	cps2I	323244..324401	+	385	116516743	spr0316
SPD_0482	infB	translation initiation factor IF-2	[J] Translation, ribosomal structure and biogenesis	2893	4651	4652	82.7011	489343	492235	2739	2740	46.3052	489343	492235	0.55991	-1.786	SPD_0482	infB	489443..492235	+	930	116516588	SP0556	[J] Translation, ribosomal structure and biogenesis	translation initiation factor IF-2	infB	Protein synthesis	Translation factors	COG_category
SPD_1780	rpe	ribulose-phosphate 3-epimerase	[G] Carbohydrate transport and metabolism	757	480	494	33.5623	1776269	1777025	286	292	18.8588	1776269	1777025	0.561906	-1.77966	SPD_1780	rpe	1776269..1776925	-	218	116515540	SP1983	[G] Carbohydrate transport and metabolism	ribulose-phosphate 3-epimerase	rpe	Energy metabolism	Pentose phosphate pathway	COG_category
SPD_0327	cps2P	UDP-galactopyranose mutase	[M] Cell wall/membrane biogenesis	706	4274	4277	311.569	327010	327715	2531	2533	175.411	327010	327715	0.562993	-1.77622	SPD_0327	cps2P	327110..327715	+	201	116517147	spr0319
SPD_0772	SPD_0772	1-phosphofructokinase	[G] Carbohydrate transport and metabolism	1012	1344	1352	68.7094	782554	783565	796	801	38.6972	782554	783565	0.563201	-1.77557	SPD_0772	-	782654..783565	+	303	116516872	SP0876	[G] Carbohydrate transport and metabolism	1-phosphofructokinase, putative		Energy metabolism	Glycolysis/gluconeogenesis	COG_category	SPD_0772	SP0876	fruR-fruB-fruA	aTGATAGAtt-(0)-TTGAaAGAAA-(0)-aTGATAaAAA-(0)-aTGcTtGAct-(0)-TcGAaAGAAA	FruR Regulon	FruR site
SPD_0422	SPD_0422	hypothetical protein SPD_0422		385	162	162	21.6409	422879	423263	96	96	12.191	422879	423263	0.563331	-1.77516	SPD_0422	-	422879..423163	-	94	116515513	SP0471		conserved hypothetical protein		Hypothetical proteins-Conserved	Conserved
SPD_0859	coaE	dephospho-CoA kinase	[H] Coenzyme transport and metabolism	706	319	327	23.8212	873049	873754	191	194	13.4346	873049	873754	0.563977	-1.77312	SPD_0859	coaE	873149..873754	+	201	116516997	spr0874
SPD_0390	accA	acetyl-CoA carboxylase subunit alpha	[I] Lipid transport and metabolism	868	3389	3411	202.107	392975	393842	2013	2026	114.116	392975	393842	0.564632	-1.77107	SPD_0390	accA	393075..393842	+	255	116515640	SP0427	[I] Lipid transport and metabolism	acetyl-CoA carboxylase, carboxyl transferase subunit alpha	accA	Fatty acid and phospholipid metabolism	Biosynthesis	COG_category	SPD_0390	SP0427	fabK-fabD-fabG-fabF-accB-fabZ-accC-accD-accA	AGTTTGAcTgTCAAATT	FabT Regulon	FabT Site
SPD_0517	SPD_0517	hypothetical protein SPD_0517	[Q]Secondary metabolites biosynthesis, transport and catabolism	985	1258	1261	65.8414	528790	529774	749	749	37.1769	528790	529774	0.564643	-1.77103	SPD_0517	-	528890..529774	+	294	116516580	SP0593	[Q] Secondary metabolites biosynthesis, transport and catabolism	leucine-rich protein	lrp	Unknown function	General	COG_category
SPD_0323	csp2H	polysaccharide polymerase		1264	5660	5662	230.379	321851	323114	3366	3366	130.195	321851	323114	0.565134	-1.76949	SPD_0323	csp2H	321951..323114	+	387	116515655	spr0315
SPD_1928	SPD_1928	hypothetical protein SPD_1928		412	507	513	64.0384	1899574	1899985	301	305	36.1935	1899574	1899985	0.565184	-1.76934	SPD_1928	-	1899574..1899885	-	103	116515549	SP2102		hypothetical protein		Hypothetical proteins
SPD_0403	SPD_0403	hypothetical protein SPD_0403	[R] General function prediction	1768	6869	6872	199.904	402918	404685	4097	4098	113.323	402918	404685	0.566887	-1.76402	SPD_0403	-	403018..404685	+	555	116516992	SP0443	[R] General function prediction only	conserved hypothetical protein		Hypothetical proteins-Conserved	Conserved	COG_category
SPD_0279	celB (NC_008533 276305..276720)			415	186	186	23.0507	276306	276720	111	111	13.0768	276306	276720	0.567306	-1.76272	SPD_0279								cellobiose phosphotransferase system IIB component					SPD_0279	SP0305	celB-celR-X-celA-X-celC	YTTTCCWTAWCAWTWAGGAAAA	CelR regulon	CelR site	tTGgAAaCGCTTTatT		CcpA regulon	CRE site	comX	operon 276-283
SPD_0380	fabH	3-oxoacyl-(acyl carrier protein) synthase III	[I] Lipid transport and metabolism	1075	9284	9313	445.555	384503	385577	5570	5582	253.869	384503	385577	0.569781	-1.75506	SPD_0380	fabH	384603..385577	+	324	116516000	SP0417	[I] Lipid transport and metabolism	3-oxoacyl-(acyl-carrier-protein) synthase III	fabH	Fatty acid and phospholipid metabolism	Biosynthesis	COG_category	SPD_0380	SP0417	fabT-fabH-acpP	gtTTTGATTgTaAAAgT	FabT Regulon	FabT Site
SPD_0742	SPD_0742	sugar ABC transporter permease,	[R] General function prediction	1057	3178	3190	155.216	754110	755166	1910	1913	88.4846	754110	755166	0.570075	-1.75416	SPD_0742	-	754210..755166	+	318	116516674	SP0848	[R] General function prediction only	sugar ABC transporter, permease protein, putative		Transport and binding proteins	Carbohydrates, organic alcohols, and acids	COG_category
SPD_0101	SPD_0101	hydrolase, haloacid dehalogenase-like family protein	[R] General function prediction	733	305	305	21.4001	101463	102195	183	183	12.206	101463	102195	0.570373	-1.75324	SPD_0101	-	101463..102095	-	210	116515790	SP0104	[R] General function prediction only	hydrolase, haloacid dehalogenase-like family		Unknown function	Enzymes of unknown specificity	COG_category
SPD_0298	yajC-1	preprotein translocase, YajC subunit	[U] Intracellular trafficking and secretion	394	4	5	0.65267	296587	296980	3	3	0.372265	296587	296980	0.570373	-1.75324	SPD_0298	yajC-1	296687..296980	+	97	162139312	spr0296_Taq_5i
SPD_1279	SPD_1279	GDSL-like lipase/acylhydrolase,	[E] Amino acid transport and metabolism	736	145	145	10.1324	1305231	1305966	87	87	5.77922	1305231	1305966	0.570373	-1.75324	SPD_1279	-	1305231..1305866	-	211	116515324	SP1450	[E] Amino acid transport and metabolism	platelet activating factor, putative		Fatty acid and phospholipid metabolism	Degradation	COG_category
SPD_0301	regR	sugar binding transcriptional regulator RegR	[K] Transcription	1102	813	813	37.9428	298862	299963	488	488	21.6504	298862	299963	0.570606	-1.75252	SPD_0301	regR	298962..299963	+	333	116515692	SP0330	[K] Transcription	sugar binding transcriptional regulator RegR	regR	Regulatory functions	DNA interactions	COG_category
SPD_1211	aroD	3-dehydroquinate dehydratase	[E] Amino acid transport and metabolism	778	702	718	47.4641	1239808	1240585	423	432	27.1476	1239808	1240585	0.571961	-1.74837	SPD_1211	aroD	1239808..1240485	-	225	116517065	SP1377	[E] Amino acid transport and metabolism	3-dehydroquinate dehydratase	aroD	Amino acid biosynthesis	Aromatic amino acid family	COG_category
SPD_0319	cps2E	undecaprenylphosphate glucosephosphotransferase Cps2E	[M] Cell wall/membrane biogenesis	1468	8974	8978	314.538	317228	318695	5402	5404	179.977	317228	318695	0.572194	-1.74766	SPD_0319	cps2E	317328..318695	+	455	116516773	SPD_0319_5i
SPD_0318	cps2D	tyrosine-protein kinase Cps2D cytosolic ATPase	[D] Cell cycle control, mitosis and meiosis	781	4033	4040	266.042	316533	317313	2434	2439	152.682	316533	317313	0.573902	-1.74246	SPD_0318	cps2D	316633..317313	+	226	116517023	SPD_0318_5i
SPD_0371	SPD_0371	MutS2 family protein	[L] Replication, recombination and repair	2437	1369	1369	28.8914	373840	376276	827	827	16.5912	373840	376276	0.574261	-1.74137	SPD_0371	-	373940..376276	+	778	116517220	SP0406	[L] Replication, recombination and repair	MutS2 family protein		DNA metabolism	Other	COG_category
SPD_0477	trmB	tRNA (guanine-N(7))-methyltransferase	[R] General function prediction	736	950	955	66.7338	486299	487034	573	577	38.3288	486299	487034	0.574354	-1.74109	SPD_0477	trmB	486399..487034	+	211	116515622	SP0550	[R] General function prediction only	conserved hypothetical protein		Hypothetical proteins-Conserved	Conserved	COG_category
SPD_0809	cad	lysine decarboxylase	[E] Amino acid transport and metabolism	1576	523	523	17.0673	826093	827668	316	316	9.80299	826093	827668	0.574371	-1.74103	SPD_0809	cad	826193..827668	+	491	116516967	SP0916	[E] Amino acid transport and metabolism	lysine decarboxylase	cad	Energy metabolism	Amino acids and amines	COG_category
SPD_0207	rpsH	30S ribosomal protein S8	[J] Translation, ribosomal structure and biogenesis	499	6674	6674	687.869	202637	203135	4040	4040	395.83	202637	203135	0.575443	-1.73779	SPD_0207	rpsH	202737..203135	+	132	116515705	SP0224	[J] Translation, ribosomal structure and biogenesis	ribosomal protein S8	rpsH	Protein synthesis	Ribosomal proteins: synthesis and modification	COG_category
SPD_0043	plsX	glycerol-3-phosphate acyltransferase PlsX	[I] Lipid transport and metabolism	1093	996	1017	47.8543	37644	38736	605	616	27.5542	37644	38736	0.575794	-1.73673	SPD_0043	plsX	37744..38736	+	330	116515915	SP0037	[I] Lipid transport and metabolism	fatty acid/phospholipid synthesis protein PlsX	plsX	Fatty acid and phospholipid metabolism	Biosynthesis	COG_category
SPD_0887	SPD_0887	amino acid permease family protein	[E] Amino acid transport and metabolism	1492	1258	1258	43.3643	897341	898832	762	762	24.9697	897341	898832	0.575813	-1.73667	SPD_0887	-	897441..898832	+	463	116516274	SP1001	[E] Amino acid transport and metabolism	amino acid permease family protein		Transport and binding proteins	Amino acids, peptides and amines	COG_category
SPD_1616	SPD_1616	hypothetical protein SPD_1616		397	66	66	8.55015	1630317	1630713	39	40	4.92603	1630317	1630713	0.576134	-1.73571	SPD_1616	-	1630317..1630613	-	98	116516072	SP1832		hypothetical protein		Hypothetical proteins
SPD_0660	ftsX	cell division ABC transporter permease FtsX	[D] Cell cycle control, mitosis and meiosis	1027	2314	2324	116.382	677593	678619	1398	1409	67.0761	677593	678619	0.576345	-1.73507	SPD_0660	ftsX	677693..678619	+	308	116516625	SP0757	[D] Cell cycle control, cell division, chromosome partitioning	cell division ABC transporter, permease protein FtsX	ftsX	Cellular processes	Cell division	COG_category
SPD_1083	vicX	vicX protein	[R] General function prediction	910	911	912	51.5435	1112982	1113891	553	553	29.7106	1112982	1113891	0.576418	-1.73485	SPD_1083	vicX	1112982..1113791	-	269	116516804	SP1225	[R] General function prediction only	vicX protein	vicX	Unknown function	General	COG_category
SPD_1141	uraA	uracil-xanthine permease	[F] Nucleotide transport and metabolism	1384	1713	1713	63.6563	1174697	1176080	1039	1039	36.7035	1174697	1176080	0.576588	-1.73434	SPD_1141	uraA	1174797..1176080	+	427	116516034	SP1286	[F] Nucleotide transport and metabolism	uracil permease	uraA	Transport and binding proteins	Nucleosides, purines and pyrimidines	COG_category
SPD_0326	cps2K	UDP-glucose 6-dehydrogenase,	[M] Cell wall/membrane biogenesis	1339	6235	6239	239.637	325743	327081	3783	3785	138.202	325743	327081	0.576711	-1.73397	SPD_0326	cps2K	325843..327081	+	412	116516033	spr0318
SPD_0678	rimM	16S rRNA-processing protein	[J] Translation, ribosomal structure and biogenesis	619	797	806	66.9676	695840	696458	484	490	38.702	695840	696458	0.577921	-1.73034	SPD_0678	rimM	695940..696458	+	172	116516249	SP0778	[J] Translation, ribosomal structure and biogenesis	16S rRNA processing protein RimM	rimM	Transcription	RNA processing	COG_category
SPD_1746	SPD_1746	hypothetical protein SPD_1746		271	23	23	4.36494	1739191	1739461	14	14	2.52573	1739191	1739461	0.578639	-1.72819	SPD_1746	-	1739291..1739461	+	56	116516150	SP1947		hypothetical protein		Hypothetical proteins
SPD_0241	ruvB	Holliday junction DNA helicase B	[L] Replication, recombination and repair	1099	779	786	36.7828	232029	233127	477	479	21.3091	232029	233127	0.579322	-1.72615	SPD_0241	ruvB	232129..233127	+	332	116515806	SP0259	[L] Replication, recombination and repair	Holliday junction DNA helicase RuvB	ruvB	DNA metabolism	DNA replication, recombination, and repair	COG_category	SPD_0241	SP0259	ccnA	cTTAAG-(5)-TTTAAG	CiaR Regulon	CiaR binding site
SPD_0784	SPD_0784	type I restriction-modification system, R subunit,	[V] Defense mechanisms	3451	3609	3609	53.7851	796382	799832	2202	2202	31.1961	796382	799832	0.580013	-1.7241	SPD_0784	-	796482..799832	+	1116	116516102	SP0892	[V] Defense mechanisms	type I restriction-modification system, R subunit, putative		DNA metabolism	Restriction/modification	COG_category
SPD_1779	SPD_1779	hypothetical protein SPD_1779	[H] Coenzyme transport and metabolism	763	457	468	31.5458	1775644	1776406	279	286	18.3261	1775644	1776406	0.580935	-1.72136	SPD_1779	-	1775644..1776306	-	220	116516589	SP1982	[H] Coenzyme transport and metabolism	conserved hypothetical protein		Hypothetical proteins-Conserved	Conserved	COG_category
SPD_0659	ftsE	cell division ATP-binding protein FtsE	[D] Cell cycle control, mitosis and meiosis	793	1470	1479	95.9213	676908	677700	897	904	55.7343	676908	677700	0.581042	-1.72105	SPD_0659	ftsE	677008..677700	+	230	116515754	SP0756	[D] Cell cycle control, cell division, chromosome partitioning	cell division ABC transporter, ATP-binding protein FtsE	ftsE	Cellular processes	Cell division	COG_category
SPD_1007	glgD	glucose-1-phosphate adenylyltransferase, GlgD subunit	[G] Carbohydrate transport and metabolism	1240	298	301	12.4843	1020749	1021988	183	184	7.25477	1020749	1021988	0.581111	-1.72084	SPD_1007	glgD	1020849..1021988	+	379	116516261	SP1123	[G] Carbohydrate transport and metabolism	glycogen biosynthesis protein GlgD	glgD	Energy metabolism	Biosynthesis and degradation of polysaccharides	COG_category	SPD_1007	SP1123	glgB-glgC-glgD-glgA	taGAAAaCGCTTaCAg	CcpA regulon	CRE site
SPD_0328	cps2L	glucose-1-phosphate thymidylyltransferase	[M] Cell wall/membrane biogenesis	970	4653	4667	247.449	327693	328662	2846	2856	143.951	327693	328662	0.581739	-1.71899	SPD_0328	cps2L	327793..328662	+	289	116516051	spr0320
SPD_0210	rpsE	30S ribosomal protein S5	[J] Translation, ribosomal structure and biogenesis	595	6348	6366	550.262	204221	204815	3880	3898	320.297	204221	204815	0.58208	-1.71798	SPD_0210	rpsE	204321..204815	+	164	116515495	SP0227	[J] Translation, ribosomal structure and biogenesis	ribosomal protein S5	rpsE	Protein synthesis	Ribosomal proteins: synthesis and modification	COG_category
SPD_0252	rpsG	30S ribosomal protein S7	[J] Translation, ribosomal structure and biogenesis	571	6700	6702	603.654	247895	248465	4102	4105	351.483	247895	248465	0.582259	-1.71745	SPD_0252	rpsG	247995..248465	+	156	116516917	SP0272	[J] Translation, ribosomal structure and biogenesis	ribosomal protein S7	rpsG	Protein synthesis	Ribosomal proteins: synthesis and modification	COG_category
SPD_2066	SPD_2066			174	31	31	9.16289	2043127	2043300	19	19	5.33865	2043127	2043300	0.582639	-1.71633
SPD_0377	SPD_0377	aspartate kinase	[E] Amino acid transport and metabolism	1465	1750	1751	61.4708	381601	383065	1074	1074	35.8422	381601	383065	0.583077	-1.71504	SPD_0377	-	381601..382965	-	454	116515794	SP0413	[E] Amino acid transport and metabolism	aspartate kinase		Amino acid biosynthesis	Aspartate family	COG_category
SPD_0454	hsdM	type I restriction-modification system, M subunit	[V] Defense mechanisms	1564	1057	1058	34.7912	462433	463996	649	649	20.2878	462433	463996	0.583131	-1.71488	SPD_0454	hsdM	462433..463896	-	487	116516554	SP0509	[V] Defense mechanisms	type I restriction-modification system, M subunit	hsdM	DNA metabolism	Restriction/modification	COG_category
SPD_0813	nspC	carboxynorspermidine decarboxylase	[E] Amino acid transport and metabolism	1228	513	516	21.6108	830621	831848	317	317	12.6208	830621	831848	0.584006	-1.71231	SPD_0813	nspC	830721..831848	+	375	116515395	SP0920	[E] Amino acid transport and metabolism	carboxynorspermidine decarboxylase	nspC	Central intermediary metabolism	Polyamine biosynthesis	COG_category
SPD_2031	rplI	50S ribosomal protein L9	[J] Translation, ribosomal structure and biogenesis	553	1288	1293	120.252	2009611	2010163	795	795	70.2861	2009611	2010163	0.584489	-1.7109	SPD_2031	rplI	2009611..2010063	-	150	116515335	SP2204	[J] Translation, ribosomal structure and biogenesis	ribosomal protein L9	rplI	Protein synthesis	Ribosomal proteins: synthesis and modification	COG_category
SPD_0601	SPD_0601	hypothetical protein SPD_0601		226	215	216	49.1547	626547	626772	133	133	28.772	626547	626772	0.585336	-1.70842	SPD_0601	-	626647..626772	+	41	116516346	SP0691		hypothetical protein		Hypothetical proteins
SPD_0136	SPD_0136	O-sialoglycoprotein endopeptidase	[O] Posttranslational modification, protein turnover, chaperones	1111	685	694	32.1267	138892	140002	424	428	18.8346	138892	140002	0.586262	-1.70572	SPD_0136	-	138992..140002	+	336	116517063	SP0129	[O] Posttranslational modification, protein turnover, chaperones	glycoprotease family protein		Protein fate	Degradation of proteins, peptides, and glycopeptides	COG_category
SPD_0013	ftsH	cell division protein FtsH	[O] Posttranslational modification, protein turnover, chaperones	2059	8659	8660	216.312	12074	14132	5348	5348	126.988	12074	14132	0.587058	-1.70341	SPD_0013	ftsH	12174..14132	+	652	116515587	SP0013	[O] Posttranslational modification, protein turnover, chaperones	cell division protein FtsH	ftsH	Cellular processes	Cell division	COG_category
SPD_1826	nadC	nicotinate-nucleotide pyrophosphorylase	[H] Coenzyme transport and metabolism	973	102	102	5.39147	1810656	1811628	63	63	3.16559	1810656	1811628	0.587148	-1.70315	SPD_1826	nadC	1810656..1811528	-	290	116516875	SP2016	[H] Coenzyme transport and metabolism	nicotinate-nucleotide pyrophosphorylase	nadC	Biosynthesis of cofactors, prosthetic groups, and carriers	Pyridine nucleotides	COG_category	SPD_1826	SP2016	nadC	TACAATTGTCTTGACAATTGTC / GACAATTGTCTTGACACTTGTT	NiaR regulon	NiaR site					comX	operon 1828-1822
SPD_0209	rplR	50S ribosomal protein L18	[J] Translation, ribosomal structure and biogenesis	457	4404	4418	497.198	203847	204303	2723	2731	292.168	203847	204303	0.587629	-1.70175	SPD_0209	rplR	203947..204303	+	118	116515871	SP0226	[J] Translation, ribosomal structure and biogenesis	ribosomal protein L18	rplR	Protein synthesis	Ribosomal proteins: synthesis and modification	COG_category
SPD_2051	SPD_2051	peptidase, M16 family protein	[R] General function prediction	1384	1336	1341	49.8325	2026840	2028223	828	829	29.285	2026840	2028223	0.58767	-1.70164	SPD_2051	-	2026840..2028123	-	427	116516624	SP2224	[R] General function prediction only	peptidase, M16 family		Protein fate	Degradation of proteins, peptides, and glycopeptides	COG_category
SPD_1368	rpsR	30S ribosomal protein S18	[J] Translation, ribosomal structure and biogenesis	340	6266	6267	947.984	1382101	1382440	3875	3876	557.356	1382101	1382440	0.587938	-1.70086	SPD_1368	rpsR	1382101..1382340	-	79	116516750	SP1539	[J] Translation, ribosomal structure and biogenesis	ribosomal protein S18	rpsR	Protein synthesis	Ribosomal proteins: synthesis and modification	COG_category
SPD_1778	SPD_1778	hypothetical protein SPD_1778	[S] Function unknown	1357	843	862	32.6699	1774386	1775742	527	534	19.2393	1774386	1775742	0.5889	-1.69808	SPD_1778	-	1774386..1775642	-	418	116516808	SP1981	[S] Function unknown	competence-induced protein Ccs50	ccs50	Unknown function	General	COG_category											comX	operon 1778-1777
SPD_1999	adcC	zinc ABC transporter ATP-binding protein	[P] Inorganic ion transport and metabolism	805	466	474	30.2833	1975914	1976718	292	294	17.8558	1975914	1976718	0.589626	-1.69599	SPD_1999	adcC	1975914..1976618	-	234	116516242	SP2171	[P] Inorganic ion transport and metabolism	zinc ABC transporter, ATP-binding protein	adcC	Transport and binding proteins	Cations and iron carrying compounds	COG_category	SPD_1999	SP2171	adcR-adcC-adcB-adcA	AATTAACTgGTaAAca	AdcR Regulon	AdcR Operator site
SPD_1630	SPD_1630	hypothetical protein SPD_1630		562	186	187	17.113	1644745	1645306	115	116	10.0913	1644745	1645306	0.58969	-1.69581	SPD_1630	-	1644745..1645206	-	153	116515864	SP1849		DpnD protein	dpnD	Unknown function	General
SPD_1212	SPD_1212	hypothetical protein SPD_1212	[R] General function prediction	1273	1984	1984	80.1555	1240482	1241754	1234	1234	47.393	1240482	1241754	0.591263	-1.69129	SPD_1212	-	1240482..1241654	-	390	116516182	SP1378	[R] General function prediction only	conserved hypothetical protein		Hypothetical proteins-Conserved	Conserved	COG_category
SPD_1312	SPD_1312	ATP-dependent RNA helicase, DEAD/DEAH box family protein	[J] Translation, ribosomal structure and biogenesis	1183	773	773	33.6058	1330353	1331535	478	481	19.8787	1330353	1331535	0.591525	-1.69055	SPD_1312	-	1330453..1331535	+	360	116516831	SP1483	[J] Translation, ribosomal structure and biogenesis	ATP-dependent RNA helicase, DEAD/DEAH box family		Transcription	Other	COG_category
SPD_0205	rplE	50S ribosomal protein L5	[J] Translation, ribosomal structure and biogenesis	643	6231	6254	500.227	201523	202165	3885	3893	296.006	201523	202165	0.591744	-1.68992	SPD_0205	rplE	201623..202165	+	180	116515434	SP0221	[J] Translation, ribosomal structure and biogenesis	ribosomal protein L5	rplE	Protein synthesis	Ribosomal proteins: synthesis and modification	COG_category
SPD_1387	dapB	dihydrodipicolinate reductase	[E] Amino acid transport and metabolism	868	1302	1302	77.1456	1408668	1409535	811	812	45.7366	1408668	1409535	0.59286	-1.68674	SPD_1387	dapB	1408668..1409435	-	255	116515624	SP1555	[E] Amino acid transport and metabolism	dihydrodipicolinate reductase	dapB	Amino acid biosynthesis	Aspartate family	COG_category
SPD_1070	truB	tRNA pseudouridine synthase B	[J] Translation, ribosomal structure and biogenesis	979	392	392	20.5932	1094257	1095235	245	245	12.2352	1094257	1095235	0.594138	-1.68311	SPD_1070	truB	1094257..1095135	-	292	116515728	SP1212	[J] Translation, ribosomal structure and biogenesis	tRNA pseudouridine synthase B	truB	Protein synthesis	tRNA and rRNA base modification	COG_category
SPD_1358	SPD_1358	polysaccharide biosynthesis protein,	[R] General function prediction	1723	1193	1193	35.6103	1373202	1374924	746	746	21.1681	1373202	1374924	0.594437	-1.68226	SPD_1358	-	1373202..1374824	-	540	116517110	SP1529	[R] General function prediction only	polysaccharide biosynthesis protein, putative		Cell envelope	Biosynthesis and degradation of surface polysaccharides and lipopolysaccharides	COG_category
SPD_0045	SPD_0045			394	386	436	56.9128	38918	39311	234	273	33.8761	38918	39311	0.595228	-1.68003	SPD_0045
SPD_2048	cbiO (NC_008533 2024596..2025524)			928	848	856	47.4401	2024597	2025524	534	536	28.2387	2024597	2025524	0.595249	-1.67997									cobalt transporter ATP-binding subunit
SPD_0675	SPD_0675	hypothetical protein SPD_0675	[R] General function prediction	340	2593	2594	392.384	694205	694544	1625	1626	233.813	694205	694544	0.595879	-1.67819	SPD_0675	-	694305..694544	+	79	116515603	SP0776	[R] General function prediction only	KH domain protein		Unknown function	General	COG_category
SPD_1562	SPD_1562	small conductance mechanosensitive ion channel (MscS) family protein	[M] Cell wall/membrane biogenesis	697	413	413	30.4746	1581958	1582654	259	259	18.1675	1581958	1582654	0.596152	-1.67742	SPD_1562	-	1581958..1582554	-	198	116516950	SP1752	[M] Cell wall/membrane/envelope biogenesis	conserved domain protein		Hypothetical proteins-Domain	Domain	COG_category
SPD_0729	SPD_0729	hemolysin-related protein		613	1430	1432	120.144	742766	743378	896	899	71.7012	742766	743378	0.596794	-1.67562	SPD_0729	-	742866..743378	+	170	116516976	SP0834		hemolysin-related protein		Unknown function	General
SPD_0727	SPD_0727	hypothetical protein SPD_0727		832	1770	1773	109.599	741761	742592	1113	1114	65.462	741761	742592	0.597288	-1.67423	SPD_0727	-	741861..742592	+	243	116516091	SP0833		hypothetical protein		Hypothetical proteins
SPD_2050	SPD_2050	hypothetical protein SPD_2050	[S] Function unknown	922	786	786	43.8442	2025977	2026898	494	494	26.1953	2025977	2026898	0.597464	-1.67374	SPD_2050	-	2025977..2026798	-	273	116515748	SP2223	[S] Function unknown	conserved hypothetical protein		Hypothetical proteins-Conserved	Conserved	COG_category
SPD_1642	proWX	choline transporter (glycine betaine transport system permease)	[M] Cell wall/membrane biogenesis	1621	1437	1439	45.656	1656513	1658133	902	905	27.2956	1656513	1658133	0.597854	-1.67265	SPD_1642	proWX	1656513..1658033	-	506	116516671	SP1860	[E] Amino acid transport and metabolism	choline transporter	proWX	Transport and binding proteins	Amino acids, peptides and amines	COG_category
SPD_0208	rplF	50S ribosomal protein L6	[J] Translation, ribosomal structure and biogenesis	637	8247	8254	666.416	203227	203863	5196	5199	399.032	203227	203863	0.598774	-1.67008	SPD_0208	rplF	203327..203863	+	178	116516940	SP0225	[J] Translation, ribosomal structure and biogenesis	ribosomal protein L6	rplF	Protein synthesis	Ribosomal proteins: synthesis and modification	COG_category
SPD_0658	prfB	peptide chain release factor 2	[J] Translation, ribosomal structure and biogenesis	1090	1771	1773	83.657	675901	676990	1115	1117	50.1019	675901	676990	0.598897	-1.66974	SPD_0658	prfB	676001..676990	+	329	116516272	SPXX60
SPD_2016	SPD_2016	TIM-barrel protein, nifR3 family protein,	[J] Translation, ribosomal structure and biogenesis	1057	1363	1364	66.3681	1993758	1994814	860	860	39.7787	1993758	1994814	0.599365	-1.66843	SPD_2016	-	1993858..1994814	+	318	116516462	SP2189	[J] Translation, ribosomal structure and biogenesis	TIM-barrel protein, putative, NifR3 family		Unknown function	General	COG_category
SPD_0664	metK	S-adenosylmethionine synthetase	[H] Coenzyme transport and metabolism	1291	1977	1977	78.7591	683550	684840	1247	1247	47.2245	683550	684840	0.599608	-1.66776	SPD_0664	metK	683650..684840	+	396	116515567	SP0762	[H] Coenzyme transport and metabolism	S-adenosylmethionine synthetase	metK	Central intermediary metabolism	One-carbon metabolism	COG_category
	prsA (NC_008533 28533..29602)			1069	2628	2628	126.435	28534	29602	1661	1661	75.966	28534	29602	0.60083	-1.66436
SPD_0636	spxB	pyruvate oxidase	[E] Amino acid transport and metabolism	1876	39400	39400	1080.15	656876	658751	24913	24913	649.263	656876	658751	0.601087	-1.66365	SPD_0636	spxB	656976..658751	+	591	116516119	SP0730	[E] Amino acid transport and metabolism	pyruvate oxidase	spxB	Energy metabolism	Aerobic	COG_category
SPD_0657	SPD_0657	acetoin utilization protein AcuB,	[K] Transcription	757	664	664	45.112	675031	675787	420	420	27.1257	675031	675787	0.601296	-1.66307	SPD_0657	-	675131..675787	+	218	116516866	SP0754	[K] Transcription	acetoin utilization protein AcuB, putative		Energy metabolism	Fermentation	COG_category	SPD_0657	SP0754	acuB	ATGtAAGCGtTTgata	CcpA regulon	CRE site
SPD_1126	SPD_1126	alcohol dehydrogenase, zinc-containing	[E] Amino acid transport and metabolism	1123	1485	1488	68.1464	1156824	1157946	941	942	41.0108	1156824	1157946	0.601804	-1.66167	SPD_1126	-	1156824..1157846	-	340	116516315	SP1270	[E] Amino acid transport and metabolism	alcohol dehydrogenase, zinc-containing		Cell envelope	Biosynthesis and degradation of surface polysaccharides and lipopolysaccharides	COG_category	SPD_1126	SP1270	SP_1271-SP1270-licA-licB-licC	TTTAAG-(5)-TTTAAG	CiaR Regulon	CiaR binding site
SPD_0347	mvaD	diphosphomevalonate decarboxylase	[I] Lipid transport and metabolism	1054	649	665	32.449	351383	352436	409	421	19.5285	351383	352436	0.601822	-1.66162	SPD_0347	mvaD	351483..352436	+	317	116515775	SP0382	[I] Lipid transport and metabolism	mevalonate diphosphate decarboxylase	mvaD	Biosynthesis of cofactors, prosthetic groups, and carriers	Other	COG_category
SPD_0587	SPD_0587	oxidoreductase, short chain dehydrogenase/reductase family protein	[R] General function prediction	856	562	562	33.7662	613512	614367	356	356	20.3331	613512	614367	0.602173	-1.66065	SPD_0587	-	613612..614367	+	251	116515980	SP0675	[R] General function prediction only	oxidoreductase, short chain dehydrogenase/reductase family		Unknown function	Enzymes of unknown specificity	COG_category
SPD_1125	pck	choline kinase	[M] Cell wall/membrane biogenesis	970	1075	1085	57.5278	1155938	1156907	668	688	34.6772	1155938	1156907	0.60279	-1.65895	SPD_1125	pck	1155938..1156807	-	289	116515546	SP1269	[M] Cell wall/membrane/envelope biogenesis	choline kinase	pck	Cell envelope	Biosynthesis and degradation of surface polysaccharides and lipopolysaccharides	COG_category	SPD_1125	SP1269	SP_1271-SP1270-licA-licB-licC	TTTAAG-(5)-TTTAAG	CiaR Regulon	CiaR binding site
SPD_0886	SPD_0886	thioredoxin family protein	[C] Energy production and conversion	658	233	233	18.2117	896410	897067	148	148	10.9967	896410	897067	0.603828	-1.6561	SPD_0886	-	896510..897067	+	185	116517059	SP1000	[C] Energy production and conversion	thioredoxin family protein		Energy metabolism	Electron transport	COG_category
SPD_0329	rfbC	dTDP-4-dehydrorhamnose 3,5-epimerase,	[M] Cell wall/membrane biogenesis	694	2900	2909	215.578	328563	329256	1842	1848	130.188	328563	329256	0.603901	-1.6559	SPD_0329	rfbC	328663..329256	+	197	116517185	spr0321
SPD_0533	SPD_0533	metallo-beta-lactamase superfamily protein	[R] General function prediction	1762	3541	3541	103.357	545128	546889	2250	2251	62.4593	545128	546889	0.604306	-1.65479	SPD_0533	-	545228..546889	+	553	116516084	SP0613	[R] General function prediction only	metallo-beta-lactamase superfamily protein		Unknown function	Enzymes of unknown specificity	COG_category
SPD_0676	SPD_0676	hypothetical protein SPD_0676	[R] General function prediction	529	461	464	45.111	695021	695549	294	295	27.2643	695021	695549	0.604382	-1.65458	SPD_0676	-	695121..695549	+	142	116516691	SP0777	[R] General function prediction only	hypothetical protein		Hypothetical proteins		COG_category
SPD_1609	SPD_1609	ABC transporter substrate-binding protein	[P] Inorganic ion transport and metabolism	1168	228	228	10.0395	1624621	1625788	145	145	6.0695	1624621	1625788	0.604562	-1.65409	SPD_1609	-	1624621..1625688	-	355	116515427	SP1826	[P] Inorganic ion transport and metabolism	ABC transporter, substrate-binding protein		Transport and binding proteins	Unknown substrate	COG_category
SPD_1881	SPD_1881			173	439	453	134.67	1858449	1858621	279	289	81.6731	1858449	1858621	0.606467	-1.64889
SPD_1077	gyrA	DNA gyrase subunit A	[L] Replication, recombination and repair	2569	3591	3592	71.9105	1102994	1105562	2291	2292	43.6192	1102994	1105562	0.606577	-1.6486	SPD_1077	gyrA	1102994..1105462	-	822	116516676	SP1219	[L] Replication, recombination and repair	DNA gyrase subunit A	gyrA	DNA metabolism	DNA replication, recombination, and repair	COG_category
SPD_1206	SPD_1206	hypothetical protein SPD_1206	[S] Function unknown	439	471	472	55.2965	1235240	1235678	302	302	33.6333	1235240	1235678	0.608236	-1.6441	SPD_1206	-	1235240..1235578	-	112	116515360	SP1372	[S] Function unknown	conserved hypothetical protein		Hypothetical proteins-Conserved	Conserved	COG_category
SPD_1253	SPD_1253	transcriptional repressor,	[K] Transcription	310	24	25	4.14761	1281817	1282126	16	16	2.5234	1281817	1282126	0.608397	-1.64366	SPD_1253	-	1281817..1282026	-	69	116517019	SP1423	[K] Transcription	transcriptional repressor, putative		Regulatory functions	DNA interactions	COG_category
SPD_1388	SPD_1388	DegV family protein	[S] Function unknown	949	1621	1623	87.9574	1409712	1410660	1038	1039	53.5275	1409712	1410660	0.608561	-1.64322	SPD_1388	-	1409712..1410560	-	282	116516817	SP1557	[S] Function unknown	degV family protein		Unknown function	General	COG_category
SPD_1105	rnc	ribonuclease III	[K] Transcription	799	409	412	26.5198	1138196	1138994	263	264	16.1542	1138196	1138994	0.609136	-1.64167	SPD_1105	rnc	1138196..1138894	-	232	116517072	SP1248	[K] Transcription	ribonuclease III	rnc	Transcription	RNA processing	COG_category
SPD_0368	rnhC	ribonuclease HIII	[L] Replication, recombination and repair	973	405	405	21.4073	372030	373002	260	260	13.0644	372030	373002	0.610275	-1.6386	SPD_0368	rnhC	372030..372902	-	290	116516121	SP0403	[L] Replication, recombination and repair	ribonuclease HIII	rnhC	Transcription	Degradation of RNA	COG_category
SPD_0082	SPD_0082	sensor histidine kinase	[T] Signal transduction mechanisms	1153	616	618	27.5663	84433	85585	395	397	16.8341	84433	85585	0.610674	-1.63753	SPD_0082	-	84533..85585	+	350	116515418	SP0084	[T] Signal transduction mechanisms	sensor histidine kinase		Signal transduction	Two-component systems	COG_category
SPD_1194	thrB	homoserine kinase	[E] Amino acid transport and metabolism	970	989	992	52.5969	1222376	1223345	637	639	32.2075	1222376	1223345	0.612346	-1.63306	SPD_1194	thrB	1222376..1223245	-	289	116517101	SP1360	[E] Amino acid transport and metabolism	homoserine kinase	thrB	Amino acid biosynthesis	Aspartate family	COG_category
SPD_2049	pgsA	CDP-diacylglycerol--glycerol-3-phosphate 3-phosphatidyltransferase	[I] Lipid transport and metabolism	646	574	575	45.7778	2025421	2026066	370	371	28.0782	2025421	2026066	0.613357	-1.63037	SPD_2049	pgsA	2025421..2025966	-	181	116516876	SP2222	[I] Lipid transport and metabolism	CDP-diacylglycerol--glycerol-3-phosphate 3-phosphatidyltransferase	pgsA	Fatty acid and phospholipid metabolism	Biosynthesis	COG_category
SPD_1259	SPD_1259			658	237	237	18.5243	1287506	1288163	153	153	11.3682	1287506	1288163	0.613692	-1.62948
SPD_0375	serS	seryl-tRNA synthetase	[J] Translation, ribosomal structure and biogenesis	1375	2839	2839	106.19	379740	381114	1834	1834	65.2115	379740	381114	0.614103	-1.62839	SPD_0375	serS	379740..381014	-	424	116516325	SP0411	[J] Translation, ribosomal structure and biogenesis	seryl-tRNA synthetase	serS	Protein synthesis	tRNA aminoacylation	COG_category
SPD_1282	SPD_1282	hypothetical protein SPD_1282	[M] Cell wall/membrane biogenesis	613	179	181	15.1858	1307053	1307665	117	117	9.33153	1307053	1307665	0.61449	-1.62737	SPD_1282	-	1307053..1307565	-	170	116515911	SP1453	[M] Cell wall/membrane/envelope biogenesis	conserved domain protein		Hypothetical proteins-Domain	Domain	COG_category
SPD_1339	atpF	F0F1 ATP synthase subunit B	[C] Energy production and conversion	595	5355	5364	463.652	1354368	1354962	3456	3468	284.964	1354368	1354962	0.614607	-1.62706	SPD_1339	atpF	1354368..1354862	-	164	116515510	SP1512	[C] Energy production and conversion	ATP synthase F0, B subunit	atpF	Energy metabolism	ATP-proton motive force interconversion	COG_category
SPD_1997	adcA	zinc ABC transporter zinc-binding lipoprotein	[R] General function prediction	1606	1917	1917	61.3899	1973600	1975205	1240	1241	37.7793	1973600	1975205	0.615399	-1.62496	SPD_1997	adcA	1973600..1975105	-	501	116516060	SP2169	[P] Inorganic ion transport and metabolism	zinc ABC transporter, zinc-binding adhesion liprotein	adcA	Transport and binding proteins	Cations and iron carrying compounds	COG_category	SPD_1997	SP2169	adcR-adcC-adcB-adcA	AATTAACTgGTaAAca	AdcR Regulon	AdcR Operator site
SPD_0558	prtA	cell wall-associated serine protease PrtA	[O] Posttranslational modification, protein turnover, chaperones	6535	3135	3135	24.6724	569848	576382	2030	2030	15.1872	569848	576382	0.615554	-1.62455	SPD_0558	prtA	569948..576382	+	2144	116516972	SP0641		serine protease, subtilase family		Protein fate	Degradation of proteins, peptides, and glycopeptides		SPD_0558	SP0641	prtA	tAAATTAAcTaAtgTTAATTTT	MntR/ PsaR regulon	MntR/ PsaR Site
SPD_0275	rpsI	30S ribosomal protein S9	[J] Translation, ribosomal structure and biogenesis	493	5735	5740	598.804	272815	273307	3719	3719	368.813	272815	273307	0.615916	-1.6236	SPD_0275	rpsI	272915..273307	+	130	116517105	SP0295	[J] Translation, ribosomal structure and biogenesis	ribosomal protein S9	rpsI	Protein synthesis	Ribosomal proteins: synthesis and modification	COG_category
SPD_0330	rfbB	dTDP-glucose 4,6-dehydratase	[M] Cell wall/membrane biogenesis	1150	5929	5932	265.292	329169	330318	3845	3845	163.465	329169	330318	0.616173	-1.62292	SPD_0330	rfbB	329269..330318	+	349	116516812	spr0322
SPD_0199	rpsC	30S ribosomal protein S3	[J] Translation, ribosomal structure and biogenesis	754	8143	8158	556.458	199151	199904	5279	5291	343.079	199151	199904	0.61654	-1.62195	SPD_0199	rpsC	199251..199904	+	217	116515402	SP0215	[J] Translation, ribosomal structure and biogenesis	ribosomal protein S3	rpsC	Protein synthesis	Ribosomal proteins: synthesis and modification	COG_category
SPD_0782	SPD_0782	type I restriction-modification system, M subunit,	[V] Defense mechanisms	1594	498	498	16.068	794186	795779	323	323	9.90699	794186	795779	0.616567	-1.62188	SPD_0782	-	794286..795779	+	497	116515872	SP0886	[V] Defense mechanisms	type I restriction-modification system, M subunit, putative		DNA metabolism	Restriction/modification	COG_category
SPD_0176	uvrA	excinuclease ABC subunit A	[L] Replication, recombination and repair	2932	1723	1728	30.311	179115	182046	1119	1122	18.7092	179115	182046	0.617244	-1.62011	SPD_0176	uvrA	179215..182046	+	943	116517125	SP0186	[L] Replication, recombination and repair	excinuclease ABC, subunit A	uvrA	DNA metabolism	DNA replication, recombination, and repair	COG_category
SPD_0854	pavA	adherence and virulence protein A	[K] Transcription	1756	804	804	23.5479	868727	870482	523	523	14.5615	868727	870482	0.618377	-1.61714	SPD_0854	pavA	868727..870382	-	551	116516285	SP0966	[K] Transcription	adherence and virulence protein A	pavA	Cellular processes	Cell adhesion	COG_category
SPD_0516	SPD_0516	hypothetical protein SPD_0516	[S] Function unknown	487	246	249	26.296	528400	528886	162	162	16.2635	528400	528886	0.618476	-1.61688	SPD_0516	-	528500..528886	+	128	116515371	SP0592	[S] Function unknown	conserved hypothetical protein		Hypothetical proteins-Conserved	Conserved	COG_category
SPD_1748	SPD_1748	hypothetical protein SPD_1748		289	43	43	7.65228	1739695	1739983	28	28	4.73683	1739695	1739983	0.619009	-1.61549	SPD_1748	-	1739795..1739983	+	62	116515563	SP1949		hypothetical protein		Hypothetical proteins
	nrdR	transcriptional regulator NrdR	[K] Transcription	574	471	473	42.3808	1545789	1546362	298	308	26.2341	1545789	1546362	0.619009	-1.61549	SPD_1523	nrdR	1545789..1546262	-	157	116516730
SPD_1791	SPD_1791	aminotransferase AlaT	[E] Amino acid transport and metabolism	1315	1801	1801	70.4382	1785879	1787193	1173	1173	43.6114	1785879	1787193	0.619144	-1.61513	SPD_1791	-	1785879..1787093	-	404	116516203	SP1994	[E] Amino acid transport and metabolism	aminotransferase, class I		Unknown function	Enzymes of unknown specificity	COG_category
SPD_0095	SPD_0095	hypothetical protein SPD_0095	[S] Function unknown	694	228	233	17.267	95749	96442	150	152	10.7081	95749	96442	0.620148	-1.61252	SPD_0095	-	95749..96342	-	197	116516361	SP0099	[S] Function unknown	hypothetical protein		Hypothetical proteins		COG_category	SPD_0095	SP0099	SP_0100-SP_0099-SP_0099	TTtTtTAtaTATAaAA	ArgR Regulon	ArgR site
SPD_1614	SPD_1614	phosphate transport system regulatory protein PhoU,	[P] Inorganic ion transport and metabolism	742	71	72	4.99055	1629063	1629804	47	47	3.09686	1629063	1629804	0.620544	-1.61149	SPD_1614	-	1629063..1629704	-	213	116516347	SP1830	[P] Inorganic ion transport and metabolism	phosphate transport system regulatory protein PhoU, putative		Regulatory functions	Other	COG_category
SPD_1410	SPD_1410			186	215	219	60.5552	1429525	1429710	143	143	37.5881	1429525	1429710	0.620725	-1.61102
SPD_0580	gki	glucokinase	[G] Carbohydrate transport and metabolism	1060	879	879	42.6484	607582	608641	574	574	26.4749	607582	608641	0.62077	-1.6109	SPD_0580	gki	607682..608641	+	319	116517028	SP0668	[G] Carbohydrate transport and metabolism	glucokinase	gki	Energy metabolism	Glycolysis/gluconeogenesis	COG_category	SPD_0580	SP0668	glcK	cTGtAAGCatTTTCAa	CcpA regulon	CRE site
SPD_1567	trx	thioredoxin	[O] Posttranslational modification, protein turnover, chaperones	415	4739	4744	587.918	1585648	1586062	3103	3104	365.68	1585648	1586062	0.621992	-1.60774	SPD_1567	trx	1585748..1586062	+	104	116516780	SP1776	[O] Posttranslational modification, protein turnover, chaperones	thioredoxin	trx	Energy metabolism	Electron transport	COG_category
SPD_1298	nox	NADH oxidase	[R] General function prediction	1480	6987	6987	242.8	1316926	1318405	4572	4572	151.033	1316926	1318405	0.622047	-1.6076	SPD_1298	nox	1316926..1318305	-	459	116516669	SP1469	[R] General function prediction only	NADH oxidase	nox	Energy metabolism	Electron transport	COG_category
	rrsB			1558	0	26893	887.752	1703239	1704796	0	17605	552.454	1703239	1704796	0.622306	-1.60693
SPD_1560	SPD_1560	hypothetical protein SPD_1560	[R] General function prediction	628	487	490	40.1288	1580463	1581090	320	321	24.9904	1580463	1581090	0.622754	-1.60577	SPD_1560	-	1580463..1580990	-	175	116517207	SP1750	[R] General function prediction only	conserved hypothetical protein		Hypothetical proteins-Conserved	Conserved	COG_category
SPD_0339	SPD_0339	hypothetical protein SPD_0339	[D] Cell cycle control, mitosis and meiosis	430	720	720	86.1161	343707	344136	472	472	53.6662	343707	344136	0.623185	-1.60466	SPD_0339	-	343807..344136	+	109	116515799	SP0372	[D] Cell cycle control, cell division, chromosome partitioning	conserved hypothetical protein		Hypothetical proteins-Conserved	Conserved	COG_category
SPD_0814	SPD_0814	hypothetical protein SPD_0814	[E] Amino acid transport and metabolism	1186	630	633	27.4498	831745	832930	411	415	17.1077	831745	832930	0.623235	-1.60453	SPD_0814	-	831845..832930	+	361	116516045	SP0921	[E] Amino acid transport and metabolism	conserved hypothetical protein		Hypothetical proteins-Conserved	Conserved	COG_category
SPD_1905	argS	arginyl-tRNA synthetase	[J] Translation, ribosomal structure and biogenesis	1792	2364	2364	67.8468	1876483	1878274	1550	1550	42.2884	1876483	1878274	0.623292	-1.60438	SPD_1905	argS	1876583..1878274	+	563	116516539	SP2078	[J] Translation, ribosomal structure and biogenesis	arginyl-tRNA synthetase	argS	Protein synthesis	tRNA aminoacylation	COG_category
SPD_0566	SPD_0566	hypothetical protein SPD_0566	[R] General function prediction	547	149	154	14.4795	588515	589061	99	101	9.02738	588515	589061	0.623459	-1.60395	SPD_0566	-	588615..589061	+	148	116517049	spr0570
SPD_1245	rpsU	ribosomal protein S21		277	10459	10459	1941.92	1273550	1273826	6860	6860	1210.8	1273550	1273826	0.623507	-1.60383	SPD_1245	rpsU	1273550..1273726	-	58	116517095	SP1414		ribosomal protein S21	rpsU	Protein synthesis	Ribosomal proteins: synthesis and modification
SPD_0096	SPD_0096	hypothetical protein SPD_0096	[K] Transcription	427	123	128	15.4171	96329	96755	81	84	9.61787	96329	96755	0.623845	-1.60296	SPD_0096	-	96329..96655	-	108	116515726	SP0100	[K] Transcription	conserved hypothetical protein		Hypothetical proteins-Conserved	Conserved	COG_category	SPD_0096	SP0100	SP_0100-SP_0099-SP_0098	TTtTtTAtaTATAaAA	ArgR Regulon	ArgR site
SPD_1864	SPD_1864	hypothetical protein SPD_1864	[S] Function unknown	466	681	681	75.159	1843107	1843572	447	447	46.8974	1843107	1843572	0.623976	-1.60263	SPD_1864	-	1843107..1843472	-	121	116515909	SP2054	[S] Function unknown	conserved hypothetical protein		Hypothetical proteins-Conserved	Conserved	COG_category
SPD_1771	SPD_1771	SpoU rRNA methylase family protein	[J] Translation, ribosomal structure and biogenesis	841	531	535	32.7173	1767993	1768833	347	352	20.4632	1767993	1768833	0.625455	-1.59884	SPD_1771	-	1767993..1768733	-	246	116516909	SP1973	[J] Translation, ribosomal structure and biogenesis	SpoU rRNA Methylase family protein		Protein synthesis	tRNA and rRNA base modification	COG_category
SPD_0728	SPD_0728	hypothetical protein SPD_0728		304	397	401	67.8408	742538	742841	262	264	42.4578	742538	742841	0.625845	-1.59784	SPD_0728	-	742638..742841	+	67	116517195	SP0833		hypothetical protein		Hypothetical proteins
SPD_0812	lys1	hypothetical protein SPD_0812	[E] Amino acid transport and metabolism	1360	620	620	23.4462	829362	830721	409	409	14.7032	829362	830721	0.627103	-1.59463	SPD_0812	lys1	829462..830721	+	419	116516766	SP0919	[E] Amino acid transport and metabolism	conserved hypothetical protein		Hypothetical proteins-Conserved	Conserved	COG_category
SPD_0565	SPD_0565	hypothetical protein SPD_0565	[R] General function prediction	553	294	294	27.3428	588005	588557	193	194	17.1516	588005	588557	0.627281	-1.59418	SPD_0565	-	588105..588557	+	150	116515520	spr0569
SPD_0463	SPD_0463	Hit-like protein involved in cell-cycle regulation,	[F] Nucleotide transport and metabolism	511	641	650	65.4203	473921	474431	419	429	41.0453	473921	474431	0.62741	-1.59385	SPD_0463	-	473921..474331	-	136	116516377	SP0521	[F] Nucleotide transport and metabolism	HIT family protein		Unknown function	General	COG_category
SPD_1927	SPD_1927	cation-transporting ATPase, E1-E2 family protein	[P] Inorganic ion transport and metabolism	2164	3283	3292	78.2389	1897509	1899672	2171	2173	49.0942	1897509	1899672	0.627491	-1.59365	SPD_1927	-	1897509..1899572	-	687	116517091	SP2101	[P] Inorganic ion transport and metabolism	cation-transporting ATPase, EI-E2 family		Transport and binding proteins	Cations and iron carrying compounds	COG_category
SPD_1687	SPD_1687			190	788	874	236.58	1698770	1698959	445	577	148.474	1698770	1698959	0.627584	-1.59341
SPD_0978	SPD_0978	hypothetical protein SPD_0978		448	491	520	59.696	991338	991785	329	344	37.5412	991338	991785	0.628872	-1.59015	SPD_0978	-	991338..991685	-	115	116515573	SP1093		hypothetical protein		Hypothetical proteins													comX	operon 981-974
	rrsC			1558	0	26377	870.719	1800790	1802347	0	17462	547.967	1800790	1802347	0.629326	-1.589
SPD_0505	SPD_0505	acetyltransferase, GNAT family protein	[R] General function prediction	610	461	462	38.9522	514063	514672	305	306	24.5256	514063	514672	0.629632	-1.58823	SPD_0505	-	514163..514672	+	169	116516224	SP0580	[R] General function prediction only	acetyltransferase, GNAT family		Unknown function	Enzymes of unknown specificity	COG_category
SPD_0856	dgkA	diacylglycerol kinase	[M] Cell wall/membrane biogenesis	496	274	282	29.2407	870865	871360	184	187	18.4326	870865	871360	0.630376	-1.58635	SPD_0856	dgkA	870965..871360	+	131	116515614	SP0968	[M] Cell wall/membrane/envelope biogenesis	diacylglycerol kinase		Fatty acid and phospholipid metabolism	Biosynthesis	COG_category
SPD_1788	SPD_1788	hydrolase, TatD family protein	[L] Replication, recombination and repair	874	320	321	18.8892	1783593	1784466	213	213	11.915	1783593	1784466	0.630786	-1.58532	SPD_1788	-	1783593..1784366	-	257	116516605	SP1991	[L] Replication, recombination and repair	hydrolase, putative		Unknown function	Enzymes of unknown specificity	COG_category
SPD_0349	fni	isopentenyl pyrophosphate isomerase	[C] Energy production and conversion	1111	731	740	34.2561	353314	354424	487	492	21.651	353314	354424	0.632035	-1.58219	SPD_0349	fni	353414..354424	+	336	116515768	SP0384	[C] Energy production and conversion	FMN-dependent dehydrogenase family protein		Unknown function	Enzymes of unknown specificity	COG_category
SPD_0635	SPD_0635	cation-transporting ATPase, E1-E2 family protein	[P] Inorganic ion transport and metabolism	2344	224	224	4.91485	654426	656769	149	149	3.10782	654426	656769	0.632333	-1.58145	SPD_0635	-	654526..656769	+	747	116517177	SP0729	[P] Inorganic ion transport and metabolism	cation-transporting ATPase, E1-E2 family		Transport and binding proteins	Cations and iron carrying compounds	COG_category	SPD_0635	SP0729	copY-cuA-copA	TaATTgACAAaTGTAgATtt / TaATTgACAAaTGTAgATtt	CopY regulon	CopY site
SPD_1207	tyrA	prephenate dehydrogenase	[E] Amino acid transport and metabolism	1204	1013	1017	43.4425	1235589	1236792	675	677	27.4909	1235589	1236792	0.632813	-1.58025	SPD_1207	tyrA	1235589..1236692	-	367	116516215	SP1373	[E] Amino acid transport and metabolism	prephenate dehydrogenase	tyrA	Amino acid biosynthesis	Aromatic amino acid family	COG_category
SPD_0041	araT	aromatic amino acid aminotransferase	[E] Amino acid transport and metabolism	1270	1279	1285	52.0379	35711	36980	852	856	32.9532	35711	36980	0.633254	-1.57914	SPD_0041	araT	35811..36980	+	389	116516139	SP0035	[E] Amino acid transport and metabolism	aromatic amino acid aminotransferase	araT	Amino acid biosynthesis	Aromatic amino acid family	COG_category
SPD_0857	era	GTP-binding protein Era	[R] General function prediction	1000	1006	1007	51.7904	871277	872276	671	671	32.8058	871277	872276	0.633433	-1.5787	SPD_0857	era	871377..872276	+	299	116516762	SP0969	[R] General function prediction only	GTP-binding protein Era	era	Regulatory functions	Small molecule interactions	COG_category
SPD_0568	SPD_0568	hypothetical protein SPD_0568		355	104	105	15.2118	589495	589849	69	70	9.64045	589495	589849	0.633747	-1.57792	SPD_0568	-	589595..589849	+	84	116516269	SP0653		hypothetical protein		Hypothetical proteins
SPD_0889	phtD	pneumococcal histidine triad protein D precursor		2662	591	1170	22.6047	899800	902461	385	780	14.3256	899800	902461	0.633747	-1.57792	SPD_0889	phtD	899900..902461	+	853	116516147	SP1003		conserved hypothetical protein		Hypothetical proteins-Conserved	Conserved		SPD_0889	SP1003	PhD	tATTtACTAGTTAATT	AdcR Regulon	AdcR Operator site
SPD_1048	lacF-2	PTS system, lactose-specific IIA component	[G] Carbohydrate transport and metabolism	418	27	27	3.32206	1077874	1078291	18	18	2.10535	1077874	1078291	0.633747	-1.57792	SPD_1048	lacF-2	1077874..1078191	-	105	116516599	SP1186	[G] Carbohydrate transport and metabolism	PTS system, lactose-specific IIA component	lacF	Transport and binding proteins	Carbohydrates, organic alcohols, and acids	COG_category	SPD_1048	SP1186	lacT-lacF-lacE-lacG	ATGtAAagGtTTaCAa	CcpA regulon	CRE site
SPD_1501	SPD_1501	ABC transporter permease	[G] Carbohydrate transport and metabolism	985	3	3	0.156641	1518689	1519673	2	2	0.0992707	1518689	1519673	0.633747	-1.57792	SPD_1501	-	1518689..1519573	-	294	116515660	SP1689	[G] Carbohydrate transport and metabolism	ABC transporter, permease protein		Transport and binding proteins	Unknown substrate	COG_category
SPD_1885	SPD_1885			174	46	63	18.6214	1858780	1858953	28	42	11.8012	1858780	1858953	0.633747	-1.57792
SPD_1992	SPD_1992	PTS system, IIA component	[G] Carbohydrate transport and metabolism	544	9	9	0.850871	1968490	1969033	6	6	0.539237	1968490	1969033	0.633747	-1.57792	SPD_1992	-	1968490..1968933	-	147	116517183	SP2164	[G] Carbohydrate transport and metabolism	PTS system, IIA component		Transport and binding proteins	Carbohydrates, organic alcohols, and acids	COG_category	SPD_1992	SP2164	fucK-fucA-fucU-fucW-fucX-fucY-fucZ-X-X-fucI	ATTTGAAcATTaTTCAAGT	FucR Regulon	FucR site	AaGtAAGCGtTcaCAT	CcpA regulon	CRE site
SPD_1522	SPD_1522	hypothetical protein SPD_1522	[L] Replication, recombination and repair	1270	986	994	40.2534	1544619	1545888	659	663	25.5233	1544619	1545888	0.634066	-1.57712	SPD_1522	-	1544619..1545788	-	389	116515470	SP1712	[L] Replication, recombination and repair	hypothetical protein		Hypothetical proteins		COG_category
	rrsA			1558	0	26206	865.074	15064	16621	0	17486	548.72	15064	16621	0.634304	-1.57653
SPD_0202	rpsQ	30S ribosomal protein S17	[J] Translation, ribosomal structure and biogenesis	361	4819	4836	688.968	200462	200822	3224	3231	437.58	200462	200822	0.635123	-1.5745	SPD_0202	rpsQ	200562..200822	+	86	116515855	SP0218	[J] Translation, ribosomal structure and biogenesis	ribosomal protein S17	rpsQ	Protein synthesis	Ribosomal proteins: synthesis and modification	COG_category
SPD_0478	SPD_0478	hypothetical protein SPD_0478	[S] Function unknown	580	347	347	30.7696	487060	487639	232	232	19.5563	487060	487639	0.635574	-1.57338	SPD_0478	-	487160..487639	+	159	116516675	SP0552	[S] Function unknown	conserved hypothetical protein		Unknown function	General	COG_category
SPD_0679	trmD	tRNA (guanine-N(1)-)-methyltransferase	[J] Translation, ribosomal structure and biogenesis	820	777	784	49.1725	696348	697167	520	525	31.3021	696348	697167	0.636577	-1.5709	SPD_0679	trmD	696448..697167	+	239	116516895	SP0779	[J] Translation, ribosomal structure and biogenesis	tRNA (guanine-N1)-methyltransferase	trmD	Protein synthesis	tRNA and rRNA base modification	COG_category
SPD_1417	SPD_1417	hypothetical protein SPD_1417	[R] General function prediction	883	1010	1010	58.8275	1437166	1438048	677	677	37.4848	1437166	1438048	0.637198	-1.56937	SPD_1417	-	1437266..1438048	+	260	116515943	SP1590	[R] General function prediction only	conserved hypothetical protein		Hypothetical proteins-Conserved	Conserved	COG_category
SPD_0443	SPD_0443	Na/Pi-cotransporter II-related protein	[P] Inorganic ion transport and metabolism	1732	792	792	23.5178	446719	448450	531	531	14.9891	446719	448450	0.637348	-1.569	SPD_0443	-	446719..448350	-	543	116515598	SP0496	[P] Inorganic ion transport and metabolism	Na/Pi cotransporter II-related protein		Unknown function	General	COG_category
SPD_0562	bgaA	beta-galactosidase precursor,	[G] Carbohydrate transport and metabolism	6787	1006	1006	7.62325	579554	586340	675	675	4.86243	579554	586340	0.637842	-1.56779	SPD_0562	bgaA	579654..586340	+	2228	116515472	SP0648	[G] Carbohydrate transport and metabolism	beta-galactosidase	bgaA	Cell envelope	Biosynthesis and degradation of surface polysaccharides and lipopolysaccharides	COG_category	SPD_0562	SP0648	gatA-gatB-gatC-bgaA	tTGAcAaCGgTTTCAT	CcpA regulon	CRE site
SPD_0376	SPD_0376	hypothetical protein SPD_0376	[S] Function unknown	472	436	438	47.7257	381227	381698	293	294	30.4532	381227	381698	0.638088	-1.56718	SPD_0376	-	381227..381598	-	123	116516387	SP0412	[S] Function unknown	conserved hypothetical protein		Hypothetical proteins-Conserved	Conserved	COG_category
SPD_0325	SPD_0325	hypothetical protein SPD_0325	[R] General function prediction	1510	5887	5909	201.26	324298	325807	3955	3967	128.444	324298	325807	0.638198	-1.56691	SPD_0325	-	324398..325807	+	469	116516835	spr0317
SPD_0932	SPD_0932	hypothetical protein SPD_0932		877	128	134	7.85824	943579	944455	86	90	5.0173	943579	944455	0.638477	-1.56623	SPD_0932	-	943679..944455	+	258	116516641	SP1052		phosphoesterase, putative		Unknown function	Enzymes of unknown specificity
SPD_1280	SPD_1280	Cof family protein	[R] General function prediction	928	195	195	10.807	1305868	1306795	131	131	6.90162	1305868	1306795	0.638622	-1.56587	SPD_1280	-	1305868..1306695	-	275	116516695	SP1451	[R] General function prediction only	Cof family protein		Unknown function	General	COG_category
SPD_0038	SPD_0038	DNA polymerase I	[L] Replication, recombination and repair	2734	2654	2654	49.9255	31206	33939	1783	1783	31.8846	31206	33939	0.638643	-1.56582	SPD_0038	-	31306..33939	+	877	116516654	SP0032	[L] Replication, recombination and repair	DNA polymerase I	polA	DNA metabolism	DNA replication, recombination, and repair	COG_category
SPD_0004	SPD_0004	translation-associated GTPase	[J] Translation, ribosomal structure and biogenesis	1216	1525	1525	64.4995	2900	4115	1024	1026	41.2516	2900	4115	0.639565	-1.56356	SPD_0004	-	3000..4115	+	371	116516338	SP0004	[J] Translation, ribosomal structure and biogenesis	GTP-binding protein		Unknown function	General	COG_category
SPD_0648	SPD_0648	cytidine and deoxycytidylate deaminase family protein	[F] Nucleotide transport and metabolism	568	132	132	11.9521	667508	668075	89	89	7.66071	667508	668075	0.640949	-1.56019	SPD_0648	-	667608..668075	+	155	116515918	SP0744	[F] Nucleotide transport and metabolism	cytidine and deoxycytidylate deaminase family protein		Unknown function	Enzymes of unknown specificity	COG_category
SPD_0602	SPD_0602	hypothetical protein SPD_0602		232	167	169	37.4644	626684	626915	114	114	24.0239	626684	626915	0.641247	-1.55946	SPD_0602	-	626784..626915	+	43	116515555	spr0606
SPD_0201	rpmC	50S ribosomal protein L29	[J] Translation, ribosomal structure and biogenesis	307	2775	2791	467.564	200231	200537	1883	1886	300.352	200231	200537	0.642376	-1.55672	SPD_0201	rpmC	200331..200537	+	68	116516938	SP0217	[J] Translation, ribosomal structure and biogenesis	ribosomal protein L29	rpmC	Protein synthesis	Ribosomal proteins: synthesis and modification	COG_category
SPD_1468	gpmA	phosphoglyceromutase	[G] Carbohydrate transport and metabolism	793	10140	10140	657.635	1485981	1486773	6853	6853	422.508	1485981	1486773	0.642466	-1.5565	SPD_1468	gpmA	1485981..1486673	-	230	116516661			phosphoglucosamine mutase	gpmA
SPD_0269	folP	dihydropteroate synthase	[H] Coenzyme transport and metabolism	1075	1010	1010	48.3207	267942	269016	683	683	31.0627	267942	269016	0.642846	-1.55558	SPD_0269	folP	268042..269016	+	324	116516653	SP0289	[H] Coenzyme transport and metabolism	dihydropteroate synthase		Biosynthesis of cofactors, prosthetic groups, and carriers	Folic acid	COG_category
SPD_0254	polC	DNA polymerase III PolC	[L] Replication, recombination and repair	4492	2521	2521	28.8638	250975	255466	1708	1708	18.5898	250975	255466	0.644054	-1.55266	SPD_0254	polC	251075..255466	+	1463	116515846	SP0274	[L] Replication, recombination and repair	DNA polymerase III, alpha subunit, Gram-positive type		DNA metabolism	DNA replication, recombination, and repair	COG_category
SPD_0647	SPD_0647	transcriptional regulator, TetR family protein	[K] Transcription	658	152	152	11.8806	666932	667589	102	103	7.65313	666932	667589	0.644171	-1.55238	SPD_0647	-	667032..667589	+	185	116517044	SP0743	[K] Transcription	transcriptional regulator, TetR family		Regulatory functions	DNA interactions	COG_category
SPD_0047	SPD_0047	hypothetical protein SPD_0047		226	180	180	40.9623	39647	39872	122	122	26.3924	39647	39872	0.64431	-1.55205	SPD_0047	-	39747..39872	+	41	116515804
SPD_1559	SPD_1559	GTP-binding protein YqeH	[R] General function prediction	1207	1212	1215	51.7713	1579354	1580560	821	824	33.377	1579354	1580560	0.644701	-1.55111	SPD_1559	-	1579354..1580460	-	368	116516270	SP1749	[R] General function prediction only	GTP-binding protein		Unknown function	General	COG_category
SPD_1829	SPD_1829	transcriptional regulator, GntR family protein	[K] Transcription	829	290	290	17.9913	1814095	1814923	197	197	11.6182	1814095	1814923	0.645767	-1.54855	SPD_1829	-	1814095..1814823	-	242	116516507	SP2020	[K] Transcription	transcriptional regulator, GntR family		Regulatory functions	DNA interactions	COG_category
SPD_1617	SPD_1617	cell wall surface anchor family protein	[M] Cell wall/membrane biogenesis	2227	384	387	8.93739	1630597	1632823	263	263	5.77382	1630597	1632823	0.646029	-1.54792	SPD_1617	-	1630597..1632723	-	708	116515361	SP1833	[M] Cell wall/membrane/envelope biogenesis	cell wall surface anchor family protein		Cell envelope	Other	COG_category
SPD_1209	aroB	3-dehydroquinate synthase	[E] Amino acid transport and metabolism	1168	715	716	31.5276	1237878	1239045	485	487	20.3851	1237878	1239045	0.646582	-1.5466	SPD_1209	aroB	1237878..1238945	-	355	116516860	SP1375	[E] Amino acid transport and metabolism	3-dehydroquinate synthase	aroB	Amino acid biosynthesis	Aromatic amino acid family	COG_category
SPD_2030	dnaB	replicative DNA helicase	[L] Replication, recombination and repair	1453	2189	2192	77.5881	2008215	2009667	1486	1491	50.1695	2008215	2009667	0.646613	-1.54652	SPD_2030	dnaB	2008215..2009567	-	450	116516432	SP2203	[L] Replication, recombination and repair	replicative DNA helicase	dnaC	DNA metabolism	DNA replication, recombination, and repair	COG_category
SPD_1124	licB	protein LicB		979	1212	1231	64.6689	1155070	1156048	827	839	41.8993	1155070	1156048	0.647905	-1.54344	SPD_1124	licB	1155070..1155948	-	292	116516542	SP1268		licB protein	licB	Cell envelope	Biosynthesis and degradation of surface polysaccharides and lipopolysaccharides		SPD_1124	SP1268	SP_1271-SP1270-licA-licB-licC	TTTAAG-(5)-TTTAAG	CiaR Regulon	CiaR binding site
SPD_0877	mtnN	5'-methylthioadenosine/S-adenosylhomocysteine nucleosidase	[F] Nucleotide transport and metabolism	793	1136	1141	74.0001	890074	890866	778	778	47.966	890074	890866	0.648189	-1.54276	SPD_0877	mtnN	890174..890866	+	230	116516739	SP0991	[F] Nucleotide transport and metabolism	5-methylthioadenosine/S-adenosylhomocysteine nucleosidase	mtf	Central intermediary metabolism	Other	COG_category
SPD_1998	adcB	zinc ABC transporter permease	[P] Inorganic ion transport and metabolism	907	738	749	42.4712	1975115	1976021	509	511	27.5449	1975115	1976021	0.648555	-1.54189	SPD_1998	adcB	1975115..1975921	-	268	116516369	SP2170	[P] Inorganic ion transport and metabolism	zinc ABC transporter, permease protein	adcB	Transport and binding proteins	Cations and iron carrying compounds	COG_category	SPD_1998	SP2170	adcR-adcC-adcB-adcA	AATTAACTgGTaAAca	AdcR Regulon	AdcR Operator site
SPD_0030	SPD_0030	hypothetical protein SPD_0030	[P] Inorganic ion transport and metabolism	598	696	696	59.8588	27084	27681	475	475	38.8347	27084	27681	0.648772	-1.54137	SPD_0030	-	27184..27681	+	165	116515462	SP0024	[P] Inorganic ion transport and metabolism	conserved hypothetical protein		Hypothetical proteins-Conserved	Conserved	COG_category
SPD_0591	SPD_0591	hypothetical protein SPD_0591		298	413	413	71.2777	616061	616358	282	282	46.2658	616061	616358	0.649092	-1.54061	SPD_0591	-	616161..616358	+	65	116517051	spr0596
SPD_1204	aroK	shikimate kinase	[E] Amino acid transport and metabolism	577	613	623	55.5306	1233396	1233972	416	426	36.0962	1233396	1233972	0.650023	-1.53841	SPD_1204	aroK	1233396..1233872	-	158	116517070	SP1370	[E] Amino acid transport and metabolism	shikimate kinase	aroK	Amino acid biosynthesis	Aromatic amino acid family	COG_category
SPD_0416	SPD_0416			223	210	212	48.8935	416817	417039	144	145	31.79	416817	417039	0.650189	-1.53801
SPD_1584	SPD_1584	ABC transporter permease	[G] Carbohydrate transport and metabolism	1003	38	38	1.94851	1600528	1601530	26	26	1.26736	1600528	1601530	0.650425	-1.53746	SPD_1584	-	1600528..1601430	-	300	116515702	spr1619_Taq_5i
SPD_1208	aroC	chorismate synthase	[E] Amino acid transport and metabolism	1267	944	947	38.4409	1236702	1237968	648	648	25.0049	1236702	1237968	0.650478	-1.53733	SPD_1208	aroC	1236702..1237868	-	388	116516017	SP1374	[E] Amino acid transport and metabolism	chorismate synthase	aroC	Amino acid biosynthesis	Aromatic amino acid family	COG_category
SPD_0797	SPD_0797	hypothetical protein SPD_0797	[S] Function unknown	916	563	564	31.6668	813752	814667	385	386	20.6025	813752	814667	0.650602	-1.53704	SPD_0797	-	813752..814567	-	271	116516749	SP0904	[S] Function unknown	conserved hypothetical protein		Hypothetical proteins-Conserved	Conserved	COG_category
SPD_0229	SPD_0229	glycyl-radical enzyme activating protein family protein	[O] Posttranslational modification, protein turnover, chaperones	877	73	73	4.28098	217612	218488	49	50	2.78739	217612	218488	0.65111	-1.53584	SPD_0229	-	217612..218388	-	258	116517186	SP0245	[O] Posttranslational modification, protein turnover, chaperones	pyruvate formate-lyase-activating enzyme, putative		Energy metabolism	Anaerobic	COG_category
SPD_0677	SPD_0677	hypothetical protein SPD_0677		460	536	541	60.4866	695450	695909	369	371	39.4315	695450	695909	0.651905	-1.53397	SPD_0677	-	695550..695909	+	119	116516366	SP0777	[R] General function prediction only	hypothetical protein		Hypothetical proteins		COG_category
SPD_1943	SPD_1943	hypothetical protein SPD_1943		331	539	539	83.7492	1916512	1916842	370	370	54.6514	1916512	1916842	0.65256	-1.53243	SPD_1943	-	1916512..1916742	-	76	116515350	SP2115		hypothetical protein		Hypothetical proteins
SPD_1698	SPD_1698			173	0	252	74.916	1699745	1699917	0	173	48.8908	1699745	1699917	0.652609	-1.53231
SPD_0219	rplQ	50S ribosomal protein L17	[J] Translation, ribosomal structure and biogenesis	487	8770	8788	928.071	209858	210344	6024	6036	605.965	209858	210344	0.65293	-1.53156	SPD_0219	rplQ	209958..210344	+	128	116515447	SP0237	[J] Translation, ribosomal structure and biogenesis	ribosomal protein L17	rplQ	Protein synthesis	Ribosomal proteins: synthesis and modification	COG_category
SPD_2027	SPD_2027	hypothetical protein SPD_2027	[S] Function unknown	391	48	48	6.31371	2005966	2006356	33	33	4.12634	2005966	2006356	0.653552	-1.5301	SPD_2027	-	2005966..2006256	-	96	116516871	SP2199	[S] Function unknown	conserved hypothetical protein		Hypothetical proteins-Conserved	Conserved	COG_category											comX	operon 2028-2023
SPD_0953	ppc	phosphoenolpyruvate carboxylase	[C] Energy production and conversion	2797	6153	6154	113.158	965056	967852	4231	4231	73.9568	965056	967852	0.653571	-1.53006	SPD_0953	ppc	965156..967852	+	898	116516040	SP1068	[C] Energy production and conversion	phosphoenolpyruvate carboxylase	ppc	Energy metabolism	Other	COG_category
SPD_1536	SPD_1536	hydroxymethylglutaryl-CoA reductase, degradative	[I] Lipid transport and metabolism	1375	987	989	36.9925	1558730	1560104	679	680	24.1787	1558730	1560104	0.653612	-1.52996	SPD_1536	-	1558730..1560004	-	424	116516718	SP1726	[I] Lipid transport and metabolism	3-hydroxy-3-methylglutaryl-CoA reductase		Biosynthesis of cofactors, prosthetic groups, and carriers	Other	COG_category
SPD_1906	SPD_1906	IS1381, transposase OrfB	[L] Replication, recombination and repair	490	136	494	51.8503	1878589	1879078	91	340	33.9243	1878589	1879078	0.654274	-1.52841	SPD_1906	-	1878589..1878978	-	129	116516479	SP1928	[L] Replication, recombination and repair	IS1381, transposase OrfB		Mobile and extrachromosomal element functions	Transposon functions	COG_category
SPD_1243	lgt	prolipoprotein diacylglyceryl transferase	[M] Cell wall/membrane biogenesis	889	1759	1772	102.514	1271704	1272592	1210	1221	67.1493	1271704	1272592	0.655027	-1.52665	SPD_1243	lgt	1271704..1272492	-	262	116515924	SP1412	[M] Cell wall/membrane/envelope biogenesis	prolipoprotein diacylglyceryl transferase	lgt	Protein fate	Protein modification and repair	COG_category
SPD_1382	SPD_1382	glutathione S-transferase YghU	[O] Posttranslational modification, protein turnover, chaperones	892	597	597	34.4215	1400473	1401364	412	412	22.5819	1400473	1401364	0.65604	-1.5243	SPD_1382	-	1400473..1401264	-	263	116516324	SP1550	[O] Posttranslational modification, protein turnover, chaperones	glutathione S-transferase family protein		Central intermediary metabolism	Other	COG_category
SPD_0203	rplN	50S ribosomal protein L14	[J] Translation, ribosomal structure and biogenesis	469	4278	4286	470.002	200748	201216	2958	2958	308.356	200748	201216	0.656075	-1.52422	SPD_0203	rplN	200848..201216	+	122	116517026	SP0219	[J] Translation, ribosomal structure and biogenesis	ribosomal protein L14	rplN	Protein synthesis	Ribosomal proteins: synthesis and modification	COG_category
SPD_0042	recO	DNA repair protein RecO	[L] Replication, recombination and repair	871	731	747	44.1085	36877	37747	499	516	28.964	36877	37747	0.656654	-1.52287	SPD_0042	recO	36977..37747	+	256	116517190	SP0036	[L] Replication, recombination and repair	conserved hypothetical protein		Hypothetical proteins-Conserved	Conserved	COG_category
SPD_1478	ylmE	YlmE protein	[R] General function prediction	772	3354	3381	225.241	1493527	1494298	2321	2338	148.066	1493527	1494298	0.657365	-1.52122	SPD_1478	ylmE	1493527..1494198	-	223	116516370	SP1665	[R] General function prediction only	ylmE protein	ylmE	Unknown function	General	COG_category
SPD_0735	SPD_0735	methyltransferase small subunit	[J] Translation, ribosomal structure and biogenesis	691	648	652	48.5277	747315	748005	451	451	31.9099	747315	748005	0.657561	-1.52077	SPD_0735	-	747415..748005	+	196	116516099	SP0841	[J] Translation, ribosomal structure and biogenesis	conserved hypothetical protein		Hypothetical proteins-Conserved	Conserved	COG_category	SPD_0735	SP0841	rsmC-pdp-deoC-cdd	tTGtAAaCGaTTTaca	CcpA regulon	CRE site
SPD_1012	eno	phosphopyruvate hydratase	[G] Carbohydrate transport and metabolism	1405	43024	43024	1574.91	1025753	1027157	29778	29778	1036.21	1025753	1027157	0.657949	-1.51987	SPD_1012	eno	1025853..1027157	+	434	116516768	SP1128	[G] Carbohydrate transport and metabolism	enolase	eno	Energy metabolism	Glycolysis/gluconeogenesis	COG_category	SPD_1012	SP1128	eno	AaGAAAGCGaTTaCtT	CcpA regulon	CRE site
SPD_1408	SPD_1408	hypothetical protein SPD_1408	[H] Coenzyme transport and metabolism	859	179	179	10.7172	1426853	1427711	124	124	7.05758	1426853	1427711	0.658531	-1.51853	SPD_1408	-	1426853..1427611	-	252	116517093	SP1578	[H] Coenzyme transport and metabolism	methyltransferase, putative		Unknown function	Enzymes of unknown specificity	COG_category
SPD_1543	SPD_1543	phosphatase,	[T] Signal transduction mechanisms	841	1272	1278	78.1547	1565611	1566451	882	887	51.565	1565611	1566451	0.659782	-1.51565	SPD_1543	-	1565611..1566351	-	246	116515932	SP1733	[T] Signal transduction mechanisms	phosphatase, putative		Regulatory functions	Protein interactions	COG_category
SPD_1238	SPD_1238	hydrolase, haloacid dehalogenase-like family protein	[G] Carbohydrate transport and metabolism	874	809	814	47.8997	1268175	1269048	565	565	31.6056	1268175	1269048	0.659829	-1.51554	SPD_1238	-	1268175..1268948	-	257	116516703	SP1407	[G] Carbohydrate transport and metabolism	hydrolase, haloacid dehalogenase-like family		Unknown function	Enzymes of unknown specificity	COG_category
SPD_1370	rpsF	30S ribosomal protein S6	[J] Translation, ribosomal structure and biogenesis	391	1766	1771	232.95	1382854	1383244	1230	1231	153.925	1382854	1383244	0.660765	-1.5134	SPD_1370	rpsF	1382854..1383144	-	96	116516740	SP1541	[J] Translation, ribosomal structure and biogenesis	ribosomal protein S6	rpsF	Protein synthesis	Ribosomal proteins: synthesis and modification	COG_category
SPD_1403	lytC	1,4-beta-N-acetylmuramidase,	[R] General function prediction	1573	12036	12048	393.918	1422042	1423614	8383	8388	260.71	1422042	1423614	0.661837	-1.51095	SPD_1403	lytC	1422042..1423514	-	490	116515853	SPXX46
SPD_1931	SPD_1931	hypothetical protein SPD_1931		673	195	195	14.9018	1901551	1902223	136	136	9.87987	1901551	1902223	0.662997	-1.5083	SPD_1931	-	1901651..1902223	+	190	116515564	SP2105		hypothetical protein		Hypothetical proteins
SPD_0788	dnaE	DNA polymerase III DnaE	[L] Replication, recombination and repair	3202	1423	1423	22.8562	803424	806625	995	995	15.1925	803424	806625	0.6647	-1.50444	SPD_0788	dnaE	803524..806625	+	1033	116516844	SP0895	[L] Replication, recombination and repair	DNA polymerase III, alpha subunit	dnaE	DNA metabolism	DNA replication, recombination, and repair	COG_category
SPD_0997	hup	DNA-binding protein HU	[L] Replication, recombination and repair	376	2128	2128	291.074	1006098	1006473	1488	1488	193.483	1006098	1006473	0.66472	-1.50439	SPD_0997	hup	1006198..1006473	+	91	116516205	SP1113	[L] Replication, recombination and repair	DNA-binding protein HU	hup	DNA metabolism	Chromosome-associated proteins	COG_category
SPD_2045	mreC	rod shape-determining protein MreC	[M] Cell wall/membrane biogenesis	919	831	833	46.6176	2022109	2023027	579	583	31.0156	2022109	2023027	0.665321	-1.50303	SPD_2045	mreC	2022109..2022927	-	272	116516374	SP2218	[M] Cell wall/membrane/envelope biogenesis	rod shape-determining protein MreC	mreC	Cell envelope	Biosynthesis and degradation of murein sacculus and peptidoglycan	COG_category
SPD_0498	SPD_0498			358	3	10	1.4366	504464	504821	5	7	0.955966	504464	504821	0.665435	-1.50278
SPD_0726	SPD_0726	purine nucleoside phosphorylase	[F] Nucleotide transport and metabolism	910	1368	1368	77.3152	740476	741385	958	958	51.4697	740476	741385	0.665713	-1.50215	SPD_0726	-	740576..741385	+	269	116515467	SP0831	[F] Nucleotide transport and metabolism	purine nucleoside phosphorylase, family 2	deoD	Purines, pyrimidines, nucleosides, and nucleotides	Salvage of nucleosides and nucleotides	COG_category	SPD_0726	SP0831	rpiA-deoB-arsC-punA	ATaAAAGCctTTaCAT	CcpA regulon	CRE site
SPD_0982	SPD_0982	pyrophosphokinase family protein	[S] Function unknown	772	591	594	39.5721	994484	995255	411	416	26.3453	994484	995255	0.665755	-1.50205	SPD_0982	-	994584..995255	+	223	116515750	SP1097	[S] Function unknown	conserved hypothetical protein		Hypothetical proteins-Conserved	Conserved	COG_category
SPD_0315	cps2A	integral membrane regulatory protein Cps2A	[K] Transcription	1546	6912	6924	230.339	313644	315189	4841	4851	153.408	313644	315189	0.666011	-1.50148	SPD_0315	cps2A	313744..315189	+	481	116516963	SP0346	[K] Transcription	capsular polysaccharide biosynthesis protein Cps4A	cps4A	Cell envelope	Biosynthesis and degradation of surface polysaccharides and lipopolysaccharides	COG_category
SPD_1607	SPD_1607	ABC transporter permease	[P] Inorganic ion transport and metabolism	1792	294	294	8.4378	1621805	1623596	206	206	5.62026	1621805	1623596	0.666081	-1.50132	SPD_1607	-	1621805..1623496	-	563	116516480	SP1824	[P] Inorganic ion transport and metabolism	ABC transporter, permease protein		Transport and binding proteins	Unknown substrate	COG_category
SPD_1434	SPD_1434	hypothetical protein SPD_1434	[S] Function unknown	898	198	198	11.3399	1450698	1451595	136	139	7.56774	1450698	1451595	0.667355	-1.49845	SPD_1434	-	1450698..1451495	-	265	116517031	SP1609	[S] Function unknown	conserved hypothetical protein		Hypothetical proteins-Conserved	Conserved	COG_category
SPD_0593	SPD_0593	elongation factor Tu family protein	[T] Signal transduction mechanisms	1942	4588	4591	121.584	617185	619126	3223	3224	81.1658	617185	619126	0.667567	-1.49798	SPD_0593	-	617285..619126	+	613	116516567	SP0681	[T] Signal transduction mechanisms	elongation factor Tu family protein		Unknown function	General	COG_category
SPD_0551	rplA	50S ribosomal protein L1	[J] Translation, ribosomal structure and biogenesis	790	6326	6326	411.834	562812	563601	4445	4445	275.088	562812	563601	0.667959	-1.4971	SPD_0551	rplA	562912..563601	+	229	116515704	SP0631	[J] Translation, ribosomal structure and biogenesis	ribosomal protein L1	rplA	Protein synthesis	Ribosomal proteins: synthesis and modification	COG_category
SPD_1520	SPD_1520	nitroreductase family protein	[C] Energy production and conversion	814	739	740	46.7549	1543012	1543825	518	520	31.2325	1543012	1543825	0.668004	-1.497	SPD_1520	-	1543012..1543725	-	237	116517075	SP1710	[C] Energy production and conversion	nitroreductase family protein		Unknown function	Enzymes of unknown specificity	COG_category
SPD_0488	SPD_0488	hypothetical protein SPD_0488	[S] Function unknown	1435	792	794	28.457	494661	496095	556	558	19.0112	494661	496095	0.668069	-1.49685	SPD_0488	-	494761..496095	+	444	116515574	SP0562	[S] Function unknown	conserved hypothetical protein		Hypothetical proteins-Conserved	Conserved	COG_category
SPD_1542	SPD_1542	serine/threonine protein kinase	[L] Replication, recombination and repair	2080	4812	4817	119.106	1563635	1565714	3384	3387	79.6121	1563635	1565714	0.668415	-1.49608	SPD_1542	-	1563635..1565614	-	659	116517182	SP1732	[S] Function unknown	serine/threonine protein kinase		Regulatory functions	Protein interactions	COG_category
SPD_1216	alaS	alanyl-tRNA synthetase	[J] Translation, ribosomal structure and biogenesis	2719	3085	3085	58.3534	1246418	1249136	2169	2170	39.0192	1246418	1249136	0.66867	-1.49551	SPD_1216	alaS	1246418..1249036	-	872	116515613	SP1383	[J] Translation, ribosomal structure and biogenesis	alanyl-tRNA synthetase	alaS	Protein synthesis	tRNA aminoacylation	COG_category
SPD_1289	SPD_1289	amino acid ABC transporter ATP-binding protein	[E] Amino acid transport and metabolism	844	1019	1024	62.399	1310996	1311839	711	721	41.7658	1310996	1311839	0.669334	-1.49402	SPD_1289	-	1310996..1311739	-	247	116516709	SP1460	[E] Amino acid transport and metabolism	amino acid ABC transporter, ATP-binding protein		Transport and binding proteins	Amino acids, peptides and amines	COG_category
SPD_1561	SPD_1561	magnesium transporter CorA family protein,	[P] Inorganic ion transport and metabolism	997	1057	1059	54.6287	1581005	1582001	744	746	36.5823	1581005	1582001	0.669654	-1.49331	SPD_1561	-	1581005..1581901	-	298	116516142	SP1751	[P] Inorganic ion transport and metabolism	magnesium transporter, CorA family, putative		Transport and binding proteins	Cations and iron carrying compounds	COG_category
SPD_0218	rpoA	DNA-directed RNA polymerase subunit alpha	[K] Transcription	1036	14152	14191	704.488	208911	209946	9960	9997	471.778	208911	209946	0.669675	-1.49326	SPD_0218	rpoA	209011..209946	+	311	116516293	SP0236	[K] Transcription	DNA-directed RNA polymerase, alpha subunit	rpoA	Transcription	DNA-dependent RNA polymerase	COG_category
SPD_2015	hslO	Hsp33-like chaperonin	[O] Posttranslational modification, protein turnover, chaperones	973	677	677	35.7846	1992875	1993847	477	477	23.9681	1992875	1993847	0.669788	-1.49301	SPD_2015	hslO	1992975..1993847	+	290	116515969	SP2188	[O] Posttranslational modification, protein turnover, chaperones	chaperonin, 33 kDa	hslO	Protein fate	Protein folding and stabilization	COG_category	SPD_2015	SP2188	glpK-glpD-glpF	AaGAAAGCGCTTTatT	CcpA regulon	CRE site
SPD_1775	lysA	diaminopimelate decarboxylase	[E] Amino acid transport and metabolism	1351	1100	1101	41.9133	1771044	1772394	775	776	28.0824	1771044	1772394	0.670011	-1.49251	SPD_1775	lysA	1771044..1772294	-	416	116516303	SP1978	[E] Amino acid transport and metabolism	diaminopimelate decarboxylase	lysA	Amino acid biosynthesis	Aspartate family	COG_category
SPD_1556	SPD_1556	hypothetical protein SPD_1556	[H] Coenzyme transport and metabolism	694	564	566	41.9447	1577554	1578247	395	399	28.1087	1577554	1578247	0.670137	-1.49223	SPD_1556	-	1577554..1578147	-	197	116515369	SP1746	[H] Coenzyme transport and metabolism	conserved hypothetical protein		Hypothetical proteins-Conserved	Conserved	COG_category
SPD_1975	arcA			1334	1495	1495	57.6375	1948880	1950213	1053	1054	38.6289	1948880	1950213	0.670204	-1.49208									Pseudo					SPD_1975	SP2148	arcA-arcB-arcC	ATGTTAtgTATaaTAACAT	GlnR Regulon	GlnR binding site
SPD_1412	codY	transcriptional repressor CodY	[K] Transcription	889	1137	1140	65.9513	1430267	1431155	804	804	44.2162	1430267	1431155	0.670438	-1.49156	SPD_1412	codY	1430267..1431055	-	262	116515749	SP1584	[K] Transcription	transcriptional regulator, putative		Regulatory functions	Other	COG_category	SPD_1412	SP1584	codY	AATTTTCAGAtAATT	CodY regulon	CodY binding site
SPD_0217	rpsK	30S ribosomal protein S11	[J] Translation, ribosomal structure and biogenesis	484	4799	4824	512.604	208485	208968	3387	3403	343.751	208485	208968	0.670598	-1.49121	SPD_0217	rpsK	208585..208968	+	127	116515441	SP0235	[J] Translation, ribosomal structure and biogenesis	ribosomal protein S11	rpsK	Protein synthesis	Ribosomal proteins: synthesis and modification	COG_category
SPD_0200	rplP	50S ribosomal protein L16	[J] Translation, ribosomal structure and biogenesis	514	4470	4489	449.166	199808	200321	3162	3170	301.525	199808	200321	0.671301	-1.48965	SPD_0200	rplP	199908..200321	+	137	116515627	SP0216	[J] Translation, ribosomal structure and biogenesis	ribosomal protein L16	rplP	Protein synthesis	Ribosomal proteins: synthesis and modification	COG_category
SPD_1528	SPD_1528	ABC transporter ATP-binding protein	[R] General function prediction	994	1355	1365	70.6263	1549860	1550853	960	966	47.5136	1549860	1550853	0.672747	-1.48644	SPD_1528	-	1549860..1550753	-	297	116516180	SP1717	[R] General function prediction only	ABC transporter, ATP-binding protein		Transport and binding proteins	Unknown substrate	COG_category
SPD_1399	clpX	ATP-dependent protease ATP-binding subunit	[O] Posttranslational modification, protein turnover, chaperones	1333	2493	2495	96.2632	1418958	1420290	1765	1767	64.8088	1418958	1420290	0.673245	-1.48534	SPD_1399	clpX	1418958..1420190	-	410	116517127	SP1569	[O] Posttranslational modification, protein turnover, chaperones	ATP-dependent Clp protease, ATP-binding subunit ClpX	clpX	Protein fate	Degradation of proteins, peptides, and glycopeptides	COG_category
SPD_0072	SPD_0072	hypothetical protein SPD_0072	[R] General function prediction	955	24	24	1.29249	72976	73930	17	17	0.870308	72976	73930	0.673357	-1.4851	SPD_0072	-	73076..73930	+	284	116517115	SP0073	[R] General function prediction only	conserved hypothetical protein		Hypothetical proteins-Conserved	Conserved	COG_category
SPD_1749	SPD_1749	bacteriocin formation protein,	[V] Defense mechanisms	3091	72	72	1.19799	1739999	1743089	51	51	0.806675	1739999	1743089	0.673357	-1.4851	SPD_1749	-	1740099..1743089	+	996	116516640	SP1950	[V] Defense mechanisms	bacteriocin formation protein, putative		Cellular processes	Toxin production and resistance	COG_category
SPD_1437	SPD_1437	acyltransferase domain-containing protein	[I] Lipid transport and metabolism	850	729	729	44.1091	1454630	1455479	517	517	29.7371	1454630	1455479	0.674172	-1.4833	SPD_1437	-	1454730..1455479	+	249	116515478	SP1624	[I] Lipid transport and metabolism	acyltransferase family protein		Unknown function	Enzymes of unknown specificity	COG_category
SPD_0204	rplX	50S ribosomal protein L24	[J] Translation, ribosomal structure and biogenesis	406	5938	5953	754.102	201194	201599	4216	4226	508.898	201194	201599	0.67484	-1.48183	SPD_0204	rplX	201294..201599	+	101	116516050	SP0220	[J] Translation, ribosomal structure and biogenesis	ribosomal protein L24	rplX	Protein synthesis	Ribosomal proteins: synthesis and modification	COG_category
SPD_1740	cinA	competence damage-inducible protein A	[R] General function prediction	1357	597	597	22.6264	1733831	1735187	424	424	15.2761	1733831	1735187	0.675148	-1.48116	SPD_1740	cinA	1733831..1735087	-	418	116515783	SP1941	[R] General function prediction only	competence/damage-inducible protein CinA		Unknown function	General	COG_category											comX	operon 1740-1737
SPD_1929	rrmA	rRNA (guanine-N1-)-methyltransferase	[H] Coenzyme transport and metabolism	949	194	194	10.5137	1899904	1900852	138	138	7.10952	1899904	1900852	0.676215	-1.47882	SPD_1929	rrmA	1900004..1900852	+	282	116516682	SP2103	[H] Coenzyme transport and metabolism	rRNA (guanine-N1-)-methyltransferase	rrmA	Protein synthesis	tRNA and rRNA base modification	COG_category
SPD_0046	blpU	bacteriocin BlpU		331	242	244	37.9125	39414	39744	174	174	25.7009	39414	39744	0.677902	-1.47514	SPD_0046	blpU	39514..39744	+	76	116516897	SP0533		bacteriocin BlpK	blpK	Cellular processes	Toxin production and resistance		SPD_0046	SP0533	blpI-blpJ-blpK	ATCTTGAAT-(12)-tTCcTGAAT /ATTCAAGAc-(12)-ATTCAAGAT	BlpR regulon	BlpR site
SPD_1761	SPD_1761	CBS domain-containing protein	[R] General function prediction	1432	1322	1322	47.4798	1759848	1761279	943	943	32.1956	1759848	1761279	0.67809	-1.47473	SPD_1761	-	1759848..1761179	-	443	116515537	SP1963	[R] General function prediction only	CBS domain protein		Unknown function	General	COG_category
SPD_0598	murD	UDP-N-acetylmuramoyl-L-alanyl-D-glutamate synthetase	[M] Cell wall/membrane biogenesis	1453	866	868	30.7237	622802	624254	620	620	20.8619	622802	624254	0.679015	-1.47272	SPD_0598	murD	622902..624254	+	450	116515762	SP0688	[M] Cell wall/membrane/envelope biogenesis	UDP-N-acetylmuramoylalanine--D-glutamate ligase	murD	Cell envelope	Biosynthesis and degradation of murein sacculus and peptidoglycan	COG_category
SPD_1239	SPD_1239	acyl-ACP thioesterase,	[I] Lipid transport and metabolism	838	780	781	47.9322	1268959	1269796	557	558	32.555	1268959	1269796	0.679189	-1.47234	SPD_1239	-	1268959..1269696	-	245	116516253	SP1408	[I] Lipid transport and metabolism	acyl-ACP thioesterase, putative		Fatty acid and phospholipid metabolism	Biosynthesis	COG_category
SPD_1472	ileS	isoleucyl-tRNA synthetase	[J] Translation, ribosomal structure and biogenesis	2893	3762	3762	66.8791	1487996	1490888	2688	2688	45.4264	1487996	1490888	0.679232	-1.47225	SPD_1472	ileS	1487996..1490788	-	930	116515942	SP1659	[J] Translation, ribosomal structure and biogenesis	isoleucyl-tRNA synthetase	ileS	Protein synthesis	tRNA aminoacylation	COG_category
SPD_2044	SPD_2044	rod shpae-determining protein MreD,	[M] Cell wall/membrane biogenesis	595	521	526	45.4662	2021615	2022209	375	376	30.8957	2021615	2022209	0.679531	-1.4716	SPD_2044	-	2021615..2022109	-	164	116515493	SP2217	[M] Cell wall/membrane/envelope biogenesis	rod shpae-determining protein MreD, putative		Cell envelope	Biosynthesis and degradation of murein sacculus and peptidoglycan	COG_category
SPD_1242	SPD_1242	hypothetical protein SPD_1242	[R] General function prediction	484	723	724	76.9331	1271320	1271803	516	518	52.3253	1271320	1271803	0.68014	-1.47028	SPD_1242	-	1271320..1271703	-	127	116515390	SP1411	[R] General function prediction only	conserved hypothetical protein		Hypothetical proteins-Conserved	Conserved	COG_category
SPD_0904	tdk	thymidine kinase	[F] Nucleotide transport and metabolism	700	145	148	10.8739	916639	917338	104	106	7.40347	916639	917338	0.68085	-1.46875	SPD_0904	tdk	916739..917338	+	199	116516420	SP1018	[F] Nucleotide transport and metabolism	thymidine kinase	tdk	Purines, pyrimidines, nucleosides, and nucleotides	Nucleotide and nucleoside interconversions	COG_category
SPD_1071	SPD_1071	hypothetical protein SPD_1071		3286	1013	1014	15.8705	1095236	1098521	727	727	10.8167	1095236	1098521	0.68156	-1.46722	SPD_1071	-	1095236..1098421	-	1061	116516569	spr1093
SPD_1095	SPD_1095	hypothetical protein SPD_1095	[J] Translation, ribosomal structure and biogenesis	664	194	202	15.646	1123425	1124088	139	145	10.6765	1123425	1124088	0.682376	-1.46547	SPD_1095	-	1123425..1123988	-	187	116517136	SP1237	[J] Translation, ribosomal structure and biogenesis	acetyltransferase, GNAT family		Unknown function	Enzymes of unknown specificity	COG_category
	trkA	potassium transporter peripheral membrane component	[P] Inorganic ion transport and metabolism	1450	928	930	32.9864	434452	435901	668	668	22.5235	434452	435901	0.682812	-1.46453	SPD_0430	trkA	434452..435801	-	449	116515316
SPD_0195	rplW	50S ribosomal protein L23	[J] Translation, ribosomal structure and biogenesis	397	2788	2808	363.77	197250	197646	2003	2017	248.395	197250	197646	0.682836	-1.46448	SPD_0195	rplW	197350..197646	+	98	116515830	spr0190_Dde_5i
SPD_1479	ftsZ	cell division protein FtsZ	[D] Cell cycle control, mitosis and meiosis	1360	5151	5164	195.284	1494203	1495562	3699	3713	133.479	1494203	1495562	0.683512	-1.46303	SPD_1479	ftsZ	1494203..1495462	-	419	116516283	SP1666	[D] Cell cycle control, cell division, chromosome partitioning	cell division protein FtsZ	ftsZ	Cellular processes	Cell division	COG_category
SPD_1745	SPD_1745	transcriptional regulator PlcR,	[K] Transcription	964	299	299	15.952	1738236	1739199	215	215	10.9041	1738236	1739199	0.683557	-1.46294	SPD_1745	-	1738236..1739099	-	287	116517204	SP1946		transcriptional regulator PlcR, putative		Regulatory functions	DNA interactions
SPD_1357	aliB	oligopeptide ABC transporter oligopeptide-binding protein AliB	[E] Amino acid transport and metabolism	2059	3020	3020	75.4346	1371041	1373099	2173	2173	51.5978	1371041	1373099	0.684006	-1.46197	SPD_1357	aliB	1371041..1372999	-	652	116516101	SP1527	[E] Amino acid transport and metabolism	oligopeptide ABC transporter, oligopeptide-binding protein AliB	aliB	Transport and binding proteins	Amino acids, peptides and amines	COG_category	SPD_1357	SP1527	aliB	TTGTATAATAAaACAA	ArgR Regulon	ArgR site
SPD_1851	rnpA	ribonuclease P	[J] Translation, ribosomal structure and biogenesis	472	1030	1056	115.065	1835815	1836286	746	760	78.7225	1835815	1836286	0.684159	-1.46165	SPD_1851	rnpA	1835815..1836186	-	123	116515893	SP2042	[J] Translation, ribosomal structure and biogenesis	ribonuclease P protein component	rnpA	Transcription	RNA processing	COG_category
SPD_1022	SPD_1022	hypothetical protein SPD_1022		214	43	43	10.3341	1047218	1047431	31	31	7.08232	1047218	1047431	0.685331	-1.45915	SPD_1022	-	1047218..1047331	-	37	116516962	SP1158		hypothetical protein		Hypothetical proteins
SPD_1612	galE-2	UDP-glucose 4-epimerase	[M] Cell wall/membrane biogenesis	1081	125	129	6.1374	1626582	1627662	85	93	4.20615	1626582	1627662	0.685331	-1.45915	SPD_1612	galE-2	1626582..1627562	-	326	116515568	SP1828	[M] Cell wall/membrane/envelope biogenesis	UDP-glucose 4-epimerase	galE	Energy metabolism	Sugars	COG_category
SPD_1407	apt	adenine phosphoribosyltransferase	[F] Nucleotide transport and metabolism	631	976	976	79.5501	1426253	1426883	704	704	54.547	1426253	1426883	0.685694	-1.45838	SPD_1407	apt	1426253..1426783	-	176	116516257	SP1577	[F] Nucleotide transport and metabolism	adenine phosphoribosyltransferase	apt	Purines, pyrimidines, nucleosides, and nucleotides	Salvage of nucleosides and nucleotides	COG_category
SPD_0396	gatB	aspartyl/glutamyl-tRNA amidotransferase subunit B	[J] Translation, ribosomal structure and biogenesis	1543	2376	2378	79.2622	396468	398010	1713	1716	54.3724	396468	398010	0.685982	-1.45776	SPD_0396	gatB	396468..397910	-	480	116515626	SP0436	[J] Translation, ribosomal structure and biogenesis	glutamyl-tRNA(Gln) amidotransferase, B subunit	gatB	Protein synthesis	tRNA aminoacylation	COG_category
SPD_0429	SPD_0429	potassium uptake protein, Trk family protein	[P] Inorganic ion transport and metabolism	1540	1006	1007	33.6302	433009	434548	727	727	23.0803	433009	434548	0.686297	-1.45709	SPD_0429	-	433009..434448	-	479	116517119	SP0479	[P] Inorganic ion transport and metabolism	potassium uptake protein, Trk family		Transport and binding proteins	Cations and iron carrying compounds	COG_category
SPD_0802	SPD_0802	S1 RNA-binding domain-containing protein	[K] Transcription	2230	1198	1198	27.6294	817181	819410	865	865	18.9644	817181	819410	0.686383	-1.45691	SPD_0802	-	817281..819410	+	709	116516081	SP0908	[K] Transcription	transcriptional regulator, putative		Regulatory functions	Other	COG_category
SPD_1285	def	peptide deformylase	[J] Translation, ribosomal structure and biogenesis	712	1892	1895	136.883	1308194	1308905	1364	1369	94.005	1308194	1308905	0.686755	-1.45612	SPD_1285	def	1308294..1308905	+	203	116516110	SP1456	[J] Translation, ribosomal structure and biogenesis	polypeptide deformylase	def	Protein fate	Protein modification and repair	COG_category
SPD_1416	SPD_1416	hypothetical protein SPD_1416	[M] Cell wall/membrane biogenesis	1444	1080	1081	38.5016	1435823	1437266	780	781	26.443	1435823	1437266	0.686804	-1.45602	SPD_1416	-	1435923..1437266	+	447	116516543	SP1589	[M] Cell wall/membrane/envelope biogenesis	Mur ligase family protein		Cell envelope	Biosynthesis and degradation of murein sacculus and peptidoglycan	COG_category
SPD_2029	SPD_2029	hypothetical protein SPD_2029	[S] Function unknown	367	444	447	62.6414	2007947	2008313	319	323	43.0293	2007947	2008313	0.686914	-1.45579	SPD_2029	-	2007947..2008213	-	88	116515580	SP2202	[S] Function unknown	conserved hypothetical protein		Hypothetical proteins-Conserved	Conserved	COG_category
SPD_1187	rplL	50S ribosomal protein L7/L12	[J] Translation, ribosomal structure and biogenesis	469	11314	11315	1240.8	1214852	1215320	8181	8181	852.827	1214852	1215320	0.68732	-1.45493	SPD_1187	rplL	1214852..1215220	-	122	116516621	SP1354	[J] Translation, ribosomal structure and biogenesis	ribosomal protein L7/L12	rplL	Protein synthesis	Ribosomal proteins: synthesis and modification	COG_category
SPD_0557	SPD_0557			535	2586	2589	248.885	568682	569216	1872	1872	171.072	568682	569216	0.687355	-1.45485
SPD_2046	SPD_2046	cobalt ABC transporter permease	[P] Inorganic ion transport and metabolism	895	741	750	43.0981	2022986	2023880	541	543	29.6623	2022986	2023880	0.68825	-1.45296	SPD_2046	-	2022986..2023780	-	264	116516262	SP2219	[P] Inorganic ion transport and metabolism	conserved hypothetical protein		Hypothetical proteins-Conserved	Conserved	COG_category
SPD_1735	SPD_1735	hypothetical protein SPD_1735	[R] General function prediction	526	29	29	2.83552	1727917	1728442	21	21	1.95192	1727917	1728442	0.688381	-1.45268	SPD_1735	-	1727917..1728342	-	141	116516198	SP1934		hypothetical protein		Hypothetical proteins
SPD_1341	atpE	F0F1 ATP synthase subunit C	[C] Energy production and conversion	301	1816	1818	310.633	1355627	1355927	1316	1317	213.918	1355627	1355927	0.688651	-1.45211	SPD_1341	atpE	1355627..1355827	-	66	116515363	SP1514	[C] Energy production and conversion	ATP synthase F0, C subunit	atpE	Energy metabolism	ATP-proton motive force interconversion	COG_category	SPD_1341	SP1514	uncE-uncB-uncF-uncH-uncA-uncG-uncD-atpC	tattAAaCGCTTcCAa	CcpA regulon	CRE site
SPD_1195	hom	homoserine dehydrogenase	[E] Amino acid transport and metabolism	1387	1723	1724	63.9265	1223247	1224633	1244	1249	44.0264	1223247	1224633	0.688704	-1.452	SPD_1195	hom	1223247..1224533	-	428	116516244	SP1361	[E] Amino acid transport and metabolism	homoserine dehydrogenase	hom	Amino acid biosynthesis	Aspartate family	COG_category
SPD_0574	SPD_0574	DNA-binding response regulator	[T] Signal transduction mechanisms	838	353	353	21.6646	595752	596589	256	256	14.9356	595752	596589	0.689402	-1.45053	SPD_0574	-	595852..596589	+	245	116516390	SP0661	[T] Signal transduction mechanisms	DNA-binding response regulator		Signal transduction	Two-component systems	COG_category
SPD_0815	SPD_0815	hydrolase, carbon-nitrogen family protein	[R] General function prediction	976	678	678	35.7273	832840	833815	492	492	24.6458	832840	833815	0.689831	-1.44963	SPD_0815	-	832940..833815	+	291	116516894	SP0922	[R] General function prediction only	carbon-nitrogen hydrolase family protein		Unknown function	Enzymes of unknown specificity	COG_category
SPD_0506	pheT	phenylalanyl-tRNA synthetase subunit beta	[J] Translation, ribosomal structure and biogenesis	2503	1995	1995	40.9923	514649	517151	1448	1448	28.2836	514649	517151	0.689975	-1.44933	SPD_0506	pheT	514749..517151	+	800	116517104	SP0581	[J] Translation, ribosomal structure and biogenesis	phenylalanyl-tRNA synthetase, beta subunit	pheT	Protein synthesis	tRNA aminoacylation	COG_category
SPD_1519	engA	GTP-binding protein EngA	[R] General function prediction	1411	2141	2142	78.0751	1541688	1543098	1555	1555	53.8804	1541688	1543098	0.69011	-1.44904	SPD_1519	engA	1541688..1542998	-	436	116515879			GTP-binding protein EngA
SPD_1411	SPD_1411	isochorismatase family protein	[Q]Secondary metabolites biosynthesis, transport and catabolism	676	897	899	68.3964	1429692	1430367	650	653	47.2274	1429692	1430367	0.690496	-1.44824	SPD_1411	-	1429692..1430267	-	191	116516385	SP1583	[Q] Secondary metabolites biosynthesis, transport and catabolism	isochorismatase family protein		Unknown function	Enzymes of unknown specificity	COG_category
SPD_1136	SPD_1136	hypothetical protein SPD_1136	[R] General function prediction	643	605	607	48.551	1169201	1169843	439	441	33.5317	1169201	1169843	0.690649	-1.44791	SPD_1136	-	1169201..1169743	-	180	116516761	SP1280	[R] General function prediction only	conserved hypothetical protein		Hypothetical proteins-Conserved	Conserved	COG_category
SPD_1611	SPD_1611	hypothetical protein SPD_1611		214	20	22	5.28724	1626500	1626713	15	16	3.65539	1626500	1626713	0.691361	-1.44642	SPD_1611	-	1626500..1626613	-	37	116517152	SPD_1611_5i
SPD_0238	leuS	leucyl-tRNA synthetase	[J] Translation, ribosomal structure and biogenesis	2602	4592	4592	90.7642	227170	229771	3341	3341	62.7764	227170	229771	0.691643	-1.44583	SPD_0238	leuS	227270..229771	+	833	116517205	SP0254	[J] Translation, ribosomal structure and biogenesis	leucyl-tRNA synthetase	leuS	Protein synthesis	tRNA aminoacylation	COG_category
SPD_0196	rplB	50S ribosomal protein L2	[J] Translation, ribosomal structure and biogenesis	934	9453	9467	521.297	197564	198497	6878	6889	360.609	197564	198497	0.691753	-1.4456	SPD_0196	rplB	197664..198497	+	277	116515638	SP0212	[J] Translation, ribosomal structure and biogenesis	ribosomal protein L2	rplB	Protein synthesis	Ribosomal proteins: synthesis and modification	COG_category
SPD_1480	ftsA	cell division protein FtsA	[D] Cell cycle control, mitosis and meiosis	1474	4278	4281	149.372	1495479	1496952	3118	3119	103.454	1495479	1496952	0.692592	-1.44385	SPD_1480	ftsA	1495479..1496852	-	457	116516996	SP1667	[D] Cell cycle control, cell division, chromosome partitioning	cell division protein FtsA	ftsA	Cellular processes	Cell division	COG_category
SPD_1241	SPD_1241	hypothetical protein SPD_1241		490	783	785	82.3936	1270915	1271404	571	572	57.0726	1270915	1271404	0.692682	-1.44366	SPD_1241	-	1270915..1271304	-	129	116516688	SP1410		conserved hypothetical protein		Hypothetical proteins-Conserved	Conserved
SPD_1235	SPD_1235	hypothetical protein SPD_1235	[S] Function unknown	379	185	188	25.5117	1266679	1267057	135	137	17.6729	1266679	1267057	0.69274	-1.44354	SPD_1235	-	1266679..1266957	-	92	116516476	spr1261_Taq_3
SPD_1939	SPD_1939	hypothetical protein SPD_1939		322	541	564	90.0831	1913153	1913474	392	411	62.4041	1913153	1913474	0.69274	-1.44354	SPD_1939	-	1913253..1913474	+	73	116515796	SPXX63
SPD_1063	SPD_1063	transcriptional regulator of arginine metabolism expression,	[K] Transcription	532	457	477	46.1134	1089206	1089737	330	348	31.9812	1089206	1089737	0.693535	-1.44189	SPD_1063	-	1089206..1089637	-	143	116515743	SP1203	[K] Transcription	transcriptional repressor, putative		Regulatory functions	DNA interactions	COG_category
SPD_1812	SPD_1812			173	0	259	76.997	1797296	1797468	0	189	53.4125	1797296	1797468	0.693696	-1.44155
SPD_1963	rpmF	50S ribosomal protein L32	[J] Translation, ribosomal structure and biogenesis	283	2380	2387	433.797	1932388	1932670	1738	1743	301.119	1932388	1932670	0.694148	-1.44061	SPD_1963	rpmF	1932488..1932670	+	60	116516063	SP2134	[J] Translation, ribosomal structure and biogenesis	ribosomal protein L32	rpmF	Protein synthesis	Ribosomal proteins: synthesis and modification	COG_category
SPD_0193	rplC	50S ribosomal protein L3	[J] Translation, ribosomal structure and biogenesis	727	5248	5250	371.403	195976	196702	3834	3835	257.904	195976	196702	0.694406	-1.44008	SPD_0193	rplC	196076..196702	+	208	116516725	SP0209	[J] Translation, ribosomal structure and biogenesis	ribosomal protein L3	rplC	Protein synthesis	Ribosomal proteins: synthesis and modification	COG_category
SPD_1604	SPD_1604	hypothetical protein SPD_1604		220	621	835	195.202	1618626	1618845	509	610	135.561	1618626	1618845	0.694466	-1.43996	SPD_1604	-	1618626..1618745	-	39	116515832	SPD_1604_5i
SPD_1307	SPD_1307	hypothetical protein SPD_1307		490	348	360	37.7856	1325643	1326132	258	263	26.2414	1325643	1326132	0.694481	-1.43992	SPD_1307	-	1325643..1326032	-	129	116515990	SP1477		hypothetical protein		Hypothetical proteins
SPD_1221	potA	spermidine/putrescine ABC transporter ATP-binding protein	[E] Amino acid transport and metabolism	1258	684	704	28.7814	1252942	1254199	507	515	20.0149	1252942	1254199	0.695412	-1.438	SPD_1221	potA	1252942..1254099	-	385	116516399	SP1389	[E] Amino acid transport and metabolism	spermidine/putrescine ABC transporter, ATP-binding protein	potA	Transport and binding proteins	Amino acids, peptides and amines	COG_category
SPD_1477	ylmF	YlmF protein	[S] Function unknown	640	2413	2432	195.436	1492978	1493617	1773	1780	135.978	1492978	1493617	0.695767	-1.43726	SPD_1477	ylmF	1492978..1493517	-	179	116515526	SP1664	[S] Function unknown	ylmF protein	ylmF	Unknown function	General	COG_category
SPD_0724	deoB	phosphopentomutase	[G] Carbohydrate transport and metabolism	1312	2020	2022	79.2624	738705	740016	1479	1481	55.1885	738705	740016	0.696276	-1.43621	SPD_0724	deoB	738805..740016	+	403	116516348	SP0829	[G] Carbohydrate transport and metabolism	phosphopentomutase	deoB	Energy metabolism	Other	COG_category	SPD_0724	SP0829	rpiA-deoB-arsC-punA	ATaAAAGCctTTaCAT	CcpA regulon	CRE site
SPD_0496	SPD_0496	cell filamentation protein Fic-related protein	[D] Cell cycle control, mitosis and meiosis	904	229	229	13.0283	502890	503793	168	168	9.08591	502890	503793	0.697399	-1.4339	SPD_0496	-	502990..503793	+	267	116516013	SP0571	[D] Cell cycle control, cell division, chromosome partitioning	cell filamentation protein Fic-related protein		Unknown function	General	COG_category
SPD_1320	SPD_1320	glycerol uptake facilitator protein,	[G] Carbohydrate transport and metabolism	970	6054	6054	320.989	1336613	1337582	4446	4446	224.091	1336613	1337582	0.698127	-1.4324	SPD_1320	-	1336613..1337482	-	289	116515599	SP1491	[G] Carbohydrate transport and metabolism	glycerol uptake facilitator protein, putative		Transport and binding proteins	Other	COG_category	SPD_1320	SP1491	glpF2	ATaAAAaCGCTTaCAa	CcpA regulon	CRE site
SPD_0407	SPD_0407	hypothetical protein SPD_0407		367	294	294	41.2004	408120	408486	216	216	28.775	408120	408486	0.698415	-1.43181	SPD_0407	-	408220..408486	+	88	116515821	SP0448		hypothetical protein		Hypothetical proteins
SPD_0343	gnd	6-phosphogluconate dehydrogenase	[G] Carbohydrate transport and metabolism	1525	9191	9193	310.033	347162	348686	6757	6759	216.691	347162	348686	0.698928	-1.43076	SPD_0343	gnd	347262..348686	+	474	116515453	SP0375	[G] Carbohydrate transport and metabolism	6-phosphogluconate dehydrogenase, decarboxylating	gnd	Energy metabolism	Pentose phosphate pathway	COG_category
SPD_0102	sdhA	L-serine dehydratase, iron-sulfur-dependent, alpha subunit	[E] Amino acid transport and metabolism	973	276	276	14.5887	102117	103089	202	203	10.2002	102117	103089	0.699189	-1.43023	SPD_0102	sdhA	102117..102989	-	290	116516525	SP0105	[E] Amino acid transport and metabolism	L-serine dehydratase, iron-sulfur-dependent, alpha subunit	sdhA	Energy metabolism	Amino acids and amines	COG_category
SPD_0776	SPD_0776	aminotransferase, class V	[E] Amino acid transport and metabolism	1243	509	511	21.1432	788414	789656	376	376	14.7892	788414	789656	0.699478	-1.42964	SPD_0776	-	788514..789656	+	380	116515406	SP0880	[E] Amino acid transport and metabolism	aminotransferase, class-V		Unknown function	Enzymes of unknown specificity	COG_category
SPD_1306	SPD_1306	hypothetical protein SPD_1306		490	257	265	27.8144	1325272	1325761	191	195	19.4566	1325272	1325761	0.699514	-1.42956	SPD_1306	-	1325272..1325661	-	129	116516094	SP1476		hypothetical protein		Hypothetical proteins
SPD_1527	SPD_1527	hypothetical protein SPD_1527	[C] Energy production and conversion	1300	1617	1625	64.288	1548664	1549963	1192	1196	44.9796	1548664	1549963	0.699657	-1.42927	SPD_1527	-	1548664..1549863	-	399	116516998	SP1716	[C] Energy production and conversion	conserved hypothetical protein		Hypothetical proteins-Conserved	Conserved	COG_category
SPD_0408	SPD_0408	hypothetical protein SPD_0408		457	516	516	58.0702	408624	409080	380	380	40.6532	408624	409080	0.70007	-1.42843	SPD_0408	-	408724..409080	+	118	116515409	SP0449		hypothetical protein		Hypothetical proteins
SPD_0576	SPD_0576	hypothetical protein SPD_0576	[S] Function unknown	664	828	828	64.1331	598293	598956	610	610	44.9148	598293	598956	0.700337	-1.42788	SPD_0576	-	598393..598956	+	187	116516627	SP0663	[S] Function unknown	conserved hypothetical protein		Hypothetical proteins-Conserved	Conserved	COG_category
SPD_0070	agaS	sugar isomerase	[M] Cell wall/membrane biogenesis	1267	57	57	2.31376	70450	71716	42	42	1.62069	70450	71716	0.700458	-1.42764	SPD_0070	agaS	70550..71716	+	388	116515512	SP0065	[M] Cell wall/membrane/envelope biogenesis	sugar isomerase domain protein AgaS	agaS	Energy metabolism	Sugars	COG_category
SPD_1919	galU	UTP-glucose-1-phosphate uridylyltransferase	[M] Cell wall/membrane biogenesis	1000	4187	4188	215.391	1888188	1889187	3087	3087	150.926	1888188	1889187	0.700708	-1.42713	SPD_1919	galU	1888288..1889187	+	299	116516192	SP2092	[M] Cell wall/membrane/envelope biogenesis	UTP-glucose-1-phosphate uridylyltransferase	galU	Cell envelope	Biosynthesis and degradation of surface polysaccharides and lipopolysaccharides	COG_category
SPD_0198	rplV	50S ribosomal protein L22	[J] Translation, ribosomal structure and biogenesis	445	3322	3330	384.861	198794	199238	2439	2456	269.833	198794	199238	0.701119	-1.42629	SPD_0198	rplV	198894..199238	+	114	116517196	SP0214	[J] Translation, ribosomal structure and biogenesis	ribosomal protein L22	rplV	Protein synthesis	Ribosomal proteins: synthesis and modification	COG_category
SPD_0874	glmU	UDP-N-acetylglucosamine pyrophosphorylase	[M] Cell wall/membrane biogenesis	1480	1825	1831	63.6278	887797	889276	1350	1351	44.6294	887797	889276	0.701414	-1.42569	SPD_0874	glmU	887897..889276	+	459	116516172	SP0988	[M] Cell wall/membrane/envelope biogenesis	UDP-N-acetylglucosamine pyrophosphorylase	glmU	Cell envelope	Biosynthesis and degradation of surface polysaccharides and lipopolysaccharides	COG_category
SPD_0442	pyrG	CTP synthetase	[F] Nucleotide transport and metabolism	1708	2859	2859	86.0887	444453	446160	2110	2110	60.3979	444453	446160	0.701578	-1.42536	SPD_0442	pyrG	444553..446160	+	535	116515581	SP0494	[F] Nucleotide transport and metabolism	CTP synthase	pyrG	Purines, pyrimidines, nucleosides, and nucleotides	Pyrimidine ribonucleotide biosynthesis	COG_category
SPD_0039	SPD_0039	hypothetical protein SPD_0039	[R] General function prediction	538	333	333	31.8333	33924	34461	246	246	22.3553	33924	34461	0.702261	-1.42397	SPD_0039	-	34024..34461	+	145	116515315	spr0033_Dde_5i
SPD_1231	SPD_1231	phosphate ABC transporter permease,	[P] Inorganic ion transport and metabolism	1018	2033	2050	103.568	1262242	1263259	1498	1517	72.856	1262242	1263259	0.70346	-1.42155	SPD_1231	-	1262242..1263159	-	305	116516273	SP1399	[P] Inorganic ion transport and metabolism	phosphate ABC transporter, permease protein, putative		Transport and binding proteins	Anions	COG_category
SPD_0662	SPD_0662	hypothetical protein SPD_0662	[R] General function prediction	916	81	81	4.54789	681037	681952	60	60	3.20246	681037	681952	0.704164	-1.42012	SPD_0662	-	681137..681952	+	271	116516071	SP0760	[R] General function prediction only	hypothetical protein		Hypothetical proteins		COG_category
SPD_0064	SPD_0064	transcriptional regulator, GntR family protein	[K] Transcription	844	4525	4525	275.738	64781	65624	3352	3352	194.173	64781	65624	0.704195	-1.42006	SPD_0064	-	64781..65524	-	247	116515951	SP0058	[K] Transcription	transcriptional regulator, GntR family		Regulatory functions	DNA interactions	COG_category
SPD_0885	ccdA-2	cytochrome c-type biogenesis protein CcdA	[O] Posttranslational modification, protein turnover, chaperones	808	213	213	13.5578	895692	896499	158	158	9.56034	895692	896499	0.705156	-1.41813	SPD_0885	ccdA-2	895792..896499	+	235	116516271	SP0999	[O] Posttranslational modification, protein turnover, chaperones	cytochrome c-type biogenesis protein CcdA	ccdA	Energy metabolism	Electron transport	COG_category
SPD_1907	SPD_1907	hypothetical protein SPD_1907	[S] Function unknown	577	608	612	54.5501	1879042	1879618	448	454	38.4687	1879042	1879618	0.705199	-1.41804	SPD_1907	-	1879142..1879618	+	158	116515391	SP2081	[S] Function unknown	conserved hypothetical protein		Hypothetical proteins-Conserved	Conserved	COG_category
SPD_1332	SPD_1332	hypothetical protein SPD_1332	[R] General function prediction	1267	1566	1577	64.014	1347128	1348394	1163	1170	45.1478	1347128	1348394	0.70528	-1.41788	SPD_1332	-	1347128..1348294	-	388	116517014	SP1505	[R] General function prediction only	membrane protein		Cell envelope	Other	COG_category
SPD_2025	SPD_2025	ABC transporter substrate-binding protein,	[P] Inorganic ion transport and metabolism	1108	313	315	14.6215	2004200	2005307	234	234	10.3253	2004200	2005307	0.706176	-1.41608	SPD_2025	-	2004200..2005207	-	335	116516189	SP2197	[P] Inorganic ion transport and metabolism	ABC transporter, substrate-binding protein, putative		Transport and binding proteins	Unknown substrate	COG_category											comX	operon 2028-2023
SPD_0188	SPD_0188	hypothetical protein SPD_0188		241	207	207	44.1747	193297	193537	152	154	31.2414	193297	193537	0.707225	-1.41398	SPD_0188	-	193397..193537	+	46	116515859	SP0203		hypothetical protein		Hypothetical proteins			SPD_0188	SP0203	nrdD-X-X-X-nrdG	AatCaATATcTtGTGT / cCACTATATtTAGTtc	NrdD Regulon	NrdD site
SPD_0996	SPD_0996	DegV family protein	[S] Function unknown	940	1063	1063	58.1601	1005153	1006092	792	792	41.1931	1005153	1006092	0.708271	-1.41189	SPD_0996	-	1005253..1006092	+	279	116517176	SP1112	[S] Function unknown	degV family protein		Unknown function	General	COG_category
SPD_1188	rplJ	50S ribosomal protein L10	[J] Translation, ribosomal structure and biogenesis	601	8147	8778	751.175	1215296	1215896	6053	6543	532.267	1215296	1215896	0.70858	-1.41127	SPD_1188	rplJ	1215296..1215796	-	166	116516650	SP1355	[J] Translation, ribosomal structure and biogenesis	ribosomal protein L10	rplJ	Protein synthesis	Ribosomal proteins: synthesis and modification	COG_category
SPD_0777	thiI	thiamine biosynthesis protein ThiI	[H] Coenzyme transport and metabolism	1315	698	698	27.2992	789565	790879	521	521	19.3704	789565	790879	0.709561	-1.40932	SPD_0777	thiI	789665..790879	+	404	116516659	SP0881	[H] Coenzyme transport and metabolism	thiazole biosynthesis protein ThiI	thiI	Biosynthesis of cofactors, prosthetic groups, and carriers	Thiamine	COG_category
SPD_1066	xseB	exodeoxyribonuclease VII small subunit	[L] Replication, recombination and repair	313	196	213	34.999	1091310	1091622	146	159	24.8359	1091310	1091622	0.709619	-1.40921	SPD_1066	xseB	1091310..1091522	-	70	116516524	SP1206	[L] Replication, recombination and repair	exodeoxyribonuclease VII, small subunit	xseB	DNA metabolism	Degradation of DNA	COG_category
SPD_1811	SPD_1811			173	0	107	31.8096	1797221	1797393	0	80	22.6085	1797221	1797393	0.710745	-1.40697
SPD_1338	atpH	F0F1 ATP synthase subunit delta	[C] Energy production and conversion	637	3417	3427	276.691	1353832	1354468	2558	2565	196.868	1353832	1354468	0.711509	-1.40546	SPD_1338	atpH	1353832..1354368	-	178	116516143	SP1511	[C] Energy production and conversion	ATP synthase F1, delta subunit	atpH	Energy metabolism	ATP-proton motive force interconversion	COG_category
SPD_1660	SPD_1660	fused deoxyribonucleotide triphosphate pyrophosphatase/unknown domain-containing protein	[F] Nucleotide transport and metabolism	1072	1121	1135	54.4529	1671462	1672533	835	850	38.7661	1671462	1672533	0.711919	-1.40465	SPD_1660	-	1671462..1672433	-	323	116515496	SP1880	[F] Nucleotide transport and metabolism	HAM1 protein		Unknown function	General	COG_category
SPD_1389	SPD_1389	hypothetical protein SPD_1389	[S] Function unknown	475	1177	1183	128.089	1410562	1411036	882	886	91.1943	1410562	1411036	0.711961	-1.40457	SPD_1389	-	1410562..1410936	-	124	116515411	SP1558	[S] Function unknown	hypothetical protein		Hypothetical proteins		COG_category
SPD_1432	galE-1	UDP-glucose 4-epimerase	[M] Cell wall/membrane biogenesis	1120	4885	4885	224.319	1448258	1449377	3659	3659	159.725	1448258	1449377	0.712041	-1.40441	SPD_1432	galE-1	1448258..1449277	-	339	116516336	SP1607	[M] Cell wall/membrane/envelope biogenesis	UDP-glucose 4-epimerase	galE	Energy metabolism	Sugars	COG_category
SPD_1401	folA	dihydrofolate reductase	[H] Coenzyme transport and metabolism	607	1359	1366	115.74	1420392	1420998	1016	1024	82.4781	1420392	1420998	0.712618	-1.40328	SPD_1401	folA	1420392..1420898	-	168	116516966	SP1571	[H] Coenzyme transport and metabolism	dihydrofolate reductase	folA	Biosynthesis of cofactors, prosthetic groups, and carriers	Folic acid	COG_category
SPD_0293	SPD_0293	PTS system, IIA component	[G] Carbohydrate transport and metabolism	535	4	4	0.384526	292850	293384	3	3	0.274154	292850	293384	0.712966	-1.40259	SPD_0293	-	292950..293384	+	144	116515558	SP0321	[G] Carbohydrate transport and metabolism	PTS system, IIA component		Transport and binding proteins	Carbohydrates, organic alcohols, and acids	COG_category	SPD_0293	SP0321	agaF-ugl-agaV-agaW-agaD	ATGAAAGCGCTaatAT	CcpA regulon	CRE site
SPD_1058	SPD_1058			576	16	16	1.42862	1084011	1084586	12	12	1.01856	1084011	1084586	0.712966	-1.40259
SPD_1261	SPD_1261	hypothetical protein SPD_1261		247	56	56	11.6603	1289497	1289743	42	42	8.31342	1289497	1289743	0.712966	-1.40259	SPD_1261	-	1289597..1289743	+	48	116516629	SP1432		hypothetical protein		Hypothetical proteins
SPD_1807	SPD_1807			172	0	60	17.9408	1796852	1797023	0	45	12.7912	1796852	1797023	0.712966	-1.40259
SPD_0215	infA	translation initiation factor IF-1	[J] Translation, ribosomal structure and biogenesis	319	2181	2181	351.629	207725	208043	1636	1636	250.738	207725	208043	0.713075	-1.40238	SPD_0215	infA	207825..208043	+	72	116517117	SP0232	[J] Translation, ribosomal structure and biogenesis	translation initiation factor IF-1	infA	Protein synthesis	Translation factors	COG_category
SPD_1334	atpC	F0F1 ATP synthase subunit epsilon	[C] Energy production and conversion	520	5021	5041	498.578	1349496	1350015	3774	3783	355.681	1349496	1350015	0.71339	-1.40176	SPD_1334	atpC	1349496..1349915	-	139	116516397	SP1507	[C] Energy production and conversion	ATP synthase F1, epsilon subunit	atpC	Energy metabolism	ATP-proton motive force interconversion	COG_category
SPD_0483	rbfA	ribosome-binding factor A	[J] Translation, ribosomal structure and biogenesis	451	358	358	40.825	492386	492836	269	269	29.1611	492386	492836	0.714293	-1.39998	SPD_0483	rbfA	492486..492836	+	116	116515755	SP0557	[J] Translation, ribosomal structure and biogenesis	ribosome-binding factor A	rbfA	Transcription	RNA processing	COG_category
SPD_0284	SPD_0284	hypothetical protein SPD_0284		277	153	153	28.4074	281374	281650	115	115	20.2976	281374	281650	0.714519	-1.39954	SPD_0284	-	281474..281650	+	58	116515742	SP0311		hypothetical protein		Hypothetical proteins
SPD_1475	ylmH	YlmH protein	[S] Function unknown	886	3544	3564	206.883	1491933	1492818	2663	2680	147.887	1491933	1492818	0.714833	-1.39893	SPD_1475	ylmH	1491933..1492718	-	261	116516882	SP1662	[S] Function unknown	ylmH protein	ylmH	Unknown function	General	COG_category
SPD_0417	bacA	undecaprenyl pyrophosphate phosphatase	[V] Defense mechanisms	946	1865	1880	102.208	417095	418040	1407	1416	73.1812	417095	418040	0.716	-1.39665	SPD_0417	bacA	417195..418040	+	281	116515636	SP0457	[V] Defense mechanisms	bacitracin resistance protein	bacA	Cellular processes	Toxin production and resistance	COG_category
SPD_0414	SPD_0414	hypothetical protein SPD_0414	[S] Function unknown	1990	1761	1761	45.512	413782	415771	1327	1327	32.6021	413782	415771	0.71634	-1.39599	SPD_0414	-	413882..415771	+	629	116516530	SP0454	[S] Function unknown	hypothetical protein		Hypothetical proteins		COG_category
SPD_0567	SPD_0567	hypothetical protein SPD_0567	[J] Translation, ribosomal structure and biogenesis	664	132	138	10.6889	588939	589602	94	104	7.6576	588939	589602	0.71641	-1.39585	SPD_0567	-	589039..589602	+	187	116516252	SP0652		conserved hypothetical protein		Hypothetical proteins-Conserved	Conserved
SPD_2032	SPD_2032	DHH subfamily 1 protein	[T] Signal transduction mechanisms	2074	3257	3264	80.9397	2010060	2012133	2458	2460	57.9901	2010060	2012133	0.716461	-1.39575	SPD_2032	-	2010060..2012033	-	657	116516911	SP2205	[T] Signal transduction mechanisms	DHH subfamily 1 protein		Unknown function	General	COG_category
SPD_0721	folD	methylenetetrahydrofolate dehydrogenase/methenyltetrahydrofolate cyclohydrolase	[H] Coenzyme transport and metabolism	979	1573	1573	82.6354	735834	736812	1186	1186	59.2283	735834	736812	0.716743	-1.3952	SPD_0721	folD	735934..736812	+	292	116515868	SP0825	[H] Coenzyme transport and metabolism	methylenetetrahydrofolate dehydrogenase/methenyltetrahydrofolate cyclohydrolase	folD	Biosynthesis of cofactors, prosthetic groups, and carriers	Folic acid	COG_category	SPD_0721	SP0825	folD	TATAGTTTAAAgCTATA	MtaR Regulon	MtaR Site
SPD_0421	SPD_0421	hypothetical protein SPD_0421		448	118	118	13.5464	422334	422781	89	89	9.71269	422334	422781	0.716994	-1.39471	SPD_0421	-	422334..422681	-	115	116516200	spr0416
SPD_0489	SPD_0489	hypothetical protein SPD_0489		355	218	220	31.8724	496005	496359	164	166	22.8616	496005	496359	0.717287	-1.39414	SPD_0489	-	496105..496359	+	84	116516960	SP0563		hypothetical protein		Hypothetical proteins
SPD_1044	lacR2	lactose phosphotransferase system repressor	[G] Carbohydrate transport and metabolism	862	584	584	34.8438	1073209	1074070	441	441	25.0126	1073209	1074070	0.717849	-1.39305	SPD_1044	lacR2	1073309..1074070	+	253	116516466	SP1182	[G] Carbohydrate transport and metabolism	lactose phosphotransferase system repressor	lacR	Regulatory functions	DNA interactions	COG_category
SPD_0272	sulD	bifunctional folate synthesis protein	[H] Coenzyme transport and metabolism	913	573	573	32.2778	270818	271730	433	433	23.187	270818	271730	0.718358	-1.39206	SPD_0272	sulD	270918..271730	+	270	116517074	SP0292	[H] Coenzyme transport and metabolism	bifunctional folate synthesis protein		Biosynthesis of cofactors, prosthetic groups, and carriers	Folic acid	COG_category
SPD_0599	murG	N-acetylglucosaminyl transferase	[M] Cell wall/membrane biogenesis	1159	812	815	36.1655	624158	625316	615	616	25.9851	624158	625316	0.718506	-1.39178	SPD_0599	murG	624258..625316	+	352	116515971	SP0689	[M] Cell wall/membrane/envelope biogenesis	UDP-N-acetylglucosamine--N-acetylmuramyl-(pentapeptide) pyrophosphoryl-undecaprenol N-acetylglucosamine transferase	murG	Cell envelope	Biosynthesis and degradation of murein sacculus and peptidoglycan	COG_category
SPD_0748	parC	DNA topoisomerase IV subunit A	[L] Replication, recombination and repair	2581	2251	2251	44.8547	759672	762252	1702	1702	32.2403	759672	762252	0.718773	-1.39126	SPD_0748	parC	759772..762252	+	826	116515631	SP0855	[L] Replication, recombination and repair	topoisomerase IV, subunit A	parC	DNA metabolism	DNA replication, recombination, and repair	COG_category
SPD_0397	gatA	aspartyl/glutamyl-tRNA amidotransferase subunit A	[J] Translation, ribosomal structure and biogenesis	1567	1720	1725	56.6161	397910	399476	1302	1306	40.7476	397910	399476	0.719717	-1.38944	SPD_0397	gatA	397910..399376	-	488	116516449	SP0437	[J] Translation, ribosomal structure and biogenesis	glutamyl-tRNA(Gln) amidotransferase, A subunit	gatA	Protein synthesis	tRNA aminoacylation	COG_category
SPD_1685	SPD_1685			173	376	449	133.481	1698607	1698779	287	340	96.086	1698607	1698779	0.719847	-1.38918
SPD_0725	SPD_0725			643	1023	1026	82.0647	739918	740560	774	777	59.0796	739918	740560	0.719915	-1.38905														SPD_0725	SP0830	rpiA-deoB-arsC-punA	ATaAAAGCctTTaCAT	CcpA regulon	CRE site
SPD_1555	SPD_1555	isochorismatase family protein	[Q]Secondary metabolites biosynthesis, transport and catabolism	601	664	666	56.9928	1577053	1577653	505	505	41.0813	1577053	1577653	0.720816	-1.38732	SPD_1555	-	1577053..1577553	-	166	116516727	SP1745	[Q] Secondary metabolites biosynthesis, transport and catabolism	isochorismatase family protein		Unknown function	Enzymes of unknown specificity	COG_category
SPD_1688	SPD_1688			174	601	638	188.578	1698870	1699043	455	484	135.995	1698870	1699043	0.721161	-1.38665
SPD_1227	SPD_1227	phosphate transport system regulatory protein PhoU,	[P] Inorganic ion transport and metabolism	754	2901	2910	198.491	1259118	1259871	2202	2208	143.171	1259118	1259871	0.721296	-1.38639	SPD_1227	-	1259118..1259771	-	217	116515809	SP1395	[P] Inorganic ion transport and metabolism	phosphate transport system regulatory protein PhoU, putative		Regulatory functions	Other	COG_category
SPD_0093	SPD_0093	hypothetical protein SPD_0093		1165	621	622	27.459	93718	94882	472	472	19.8081	93718	94882	0.721372	-1.38625	SPD_0093	-	93718..94782	-	354	116516874	SP0097		conserved domain protein		Hypothetical proteins-Domain	Domain
SPD_0594	SPD_0594	hypothetical protein SPD_0594		355	1517	1520	220.209	619046	619400	1154	1154	158.93	619046	619400	0.721721	-1.38558	SPD_0594	-	619146..619400	+	84	116515475	SP0682		hypothetical protein		Hypothetical proteins
SPD_0952	SPD_0952	cell division protein FtsW,	[D] Cell cycle control, mitosis and meiosis	1330	1878	1878	72.6213	963807	965136	1428	1428	52.4933	963807	965136	0.722836	-1.38344	SPD_0952	-	963907..965136	+	409	116517219	SP1067	[D] Cell cycle control, cell division, chromosome partitioning	cell division protein FtsW, putative		Cellular processes	Cell division	COG_category
SPD_0985	eutD	phosphotransacetylase	[C] Energy production and conversion	1075	881	881	42.149	996894	997968	670	670	30.4715	996894	997968	0.722947	-1.38323	SPD_0985	eutD	996994..997968	+	324	116516290			phosphotransacetylase
SPD_1369	ssbA	single-strand DNA-binding protein SsbA	[L] Replication, recombination and repair	571	5095	5105	459.811	1382372	1382942	3869	3885	332.646	1382372	1382942	0.72344	-1.38228	SPD_1369	ssb	1382372..1382842	-	156	116516879	SP1540	[L] Replication, recombination and repair	single-strand binding protein	ssb	DNA metabolism	DNA replication, recombination, and repair	COG_category
SPD_0768	SPD_0768	hypothetical protein SPD_0768	[R] General function prediction	1210	741	741	31.4958	779283	780492	564	564	22.7888	779283	780492	0.72355	-1.38208	SPD_0768	-	779383..780492	+	369	116516125	SP0873	[R] General function prediction only	membrane protein		Cell envelope	Other	COG_category
SPD_0876	SPD_0876	hypothetical protein SPD_0876		415	588	591	73.2419	889743	890157	450	450	53.0142	889743	890157	0.723823	-1.38155	SPD_0876	-	889843..890157	+	104	116516438	SP0990		hypothetical protein		Hypothetical proteins
SPD_1232	SPD_1232	phosphate ABC transporter phosphate-binding protein,	[P] Inorganic ion transport and metabolism	979	2704	2717	142.734	1263159	1264137	2067	2070	103.375	1263159	1264137	0.724249	-1.38074	SPD_1232	-	1263159..1264037	-	292	116517085	SP1400	[P] Inorganic ion transport and metabolism	phosphate ABC transporter, phosphate-binding protein, putative		Transport and binding proteins	Anions	COG_category
SPD_0873	SPD_0873	hypothetical protein SPD_0873	[M] Cell wall/membrane biogenesis	901	600	600	34.2489	886953	887853	457	458	24.8524	886953	887853	0.725641	-1.37809	SPD_0873	-	886953..887753	-	266	116517017	SP0987	[M] Cell wall/membrane/envelope biogenesis	hypothetical protein		Hypothetical proteins		COG_category
SPD_0858	mutM	formamidopyrimidine-DNA glycosylase	[L] Replication, recombination and repair	925	428	431	23.9638	872225	873149	326	329	17.3893	872225	873149	0.725648	-1.37808	SPD_0858	mutM	872325..873149	+	274	116515925	SP0970	[L] Replication, recombination and repair	formamidopyrimidine-DNA glycosylase	fpg	DNA metabolism	DNA replication, recombination, and repair	COG_category
SPD_0878	SPD_0878	hypothetical protein SPD_0878		592	2082	2084	181.049	890843	891434	1591	1591	131.394	890843	891434	0.725738	-1.37791	SPD_0878	-	890943..891434	+	163	116515331	SP0992		conserved hypothetical protein		Hypothetical proteins-Conserved	Conserved
SPD_1547	SPD_1547	DNA-directed RNA polymerase subunit omega	[K] Transcription	415	791	792	98.1515	1571082	1571496	604	605	71.2746	1571082	1571496	0.726169	-1.37709	SPD_1547	-	1571082..1571396	-	104	116515579	SP1737	[K] Transcription	DNA-directed RNA polymerase, omega subunit, putative		Transcription	DNA-dependent RNA polymerase	COG_category
SPD_0545	SPD_0545	hypothetical protein SPD_0545	[P] Inorganic ion transport and metabolism	235	191	191	41.8009	557808	558042	144	146	30.3747	557808	558042	0.726653	-1.37617	SPD_0545	-	557908..558042	+	44	116515508	spr0550_Taq_5i
SPD_0569	SPD_0569	sodium/hydrogen exchanger family protein	[P] Inorganic ion transport and metabolism	2155	752	752	17.9469	589761	591915	575	575	13.0451	589761	591915	0.726871	-1.37576	SPD_0569	-	589861..591915	+	684	116516836	SP0655	[P] Inorganic ion transport and metabolism	sodium/hydrogen exchanger family protein		Transport and binding proteins	Cations and iron carrying compounds	COG_category
SPD_1404	tpiA	triosephosphate isomerase	[G] Carbohydrate transport and metabolism	859	5575	5580	334.088	1423585	1424443	4262	4267	242.861	1423585	1424443	0.726935	-1.37564	SPD_1404	tpiA	1423585..1424343	-	252	116516798	SP1574	[G] Carbohydrate transport and metabolism	triosephosphate isomerase	tpi	Energy metabolism	Glycolysis/gluconeogenesis	COG_category
SPD_1696	SPD_1696			173	0	51	15.1616	1699573	1699745	0	39	11.0216	1699573	1699745	0.726945	-1.37562
SPD_0099	capD	capsular polysaccharide biosynthesis protein	[G] Carbohydrate transport and metabolism	1951	2605	2607	68.7233	99117	101067	1993	1994	49.9684	99117	101067	0.727096	-1.37533	SPD_0099	capD	99217..101067	+	616	116517199	SP0103	[G] Carbohydrate transport and metabolism	capsular polysaccharide biosynthesis protein, putative		Cell envelope	Biosynthesis and degradation of surface polysaccharides and lipopolysaccharides	COG_category
	ppnK	inorganic polyphosphate/ATP-NAD kinase	[G] Carbohydrate transport and metabolism	919	770	790	44.2111	995139	996057	598	605	32.186	995139	996057	0.728007	-1.37361	SPD_0983	ppnK	995239..996057	+	272	116515865
SPD_1918	gpsA	NAD(P)H-dependent glycerol-3-phosphate dehydrogenase	[C] Energy production and conversion	1117	1823	2618	120.541	1887150	1888266	1470	2005	87.7584	1887150	1888266	0.728035	-1.37356	SPD_1918	gpsA	1887250..1888266	+	338	116516995	SP2091	[C] Energy production and conversion	glycerol-3-phosphate dehydrogenase (NAD(P)+)	gpsA	Energy metabolism	Other	COG_category
SPD_0031	SPD_0031	hypothetical protein SPD_0031	[S] Function unknown	760	770	778	52.6485	27606	28365	592	596	38.3407	27606	28365	0.728239	-1.37318	SPD_0031	-	27706..28365	+	219	116516295	SP0026	[S] Function unknown	hypothetical protein		Hypothetical proteins		COG_category
SPD_1908	SPD_1908	response regulator	[K] Transcription	808	1335	1336	85.0384	1879602	1880409	1023	1024	61.9607	1879602	1880409	0.72862	-1.37246	SPD_1908	-	1879702..1880409	+	235	116516111	SP2082	[K] Transcription	response regulator		Signal transduction	Two-component systems	COG_category
SPD_0194	rplD	50S ribosomal protein L4	[J] Translation, ribosomal structure and biogenesis	724	5603	5629	399.864	196627	197350	4299	4316	291.454	196627	197350	0.728883	-1.37196	SPD_0194	rplD	196727..197350	+	207	116515366	SP0210	[J] Translation, ribosomal structure and biogenesis	ribosomal protein L4	rplD	Protein synthesis	Ribosomal proteins: synthesis and modification	COG_category
SPD_0222	SPD_0222	phosphoglycerate mutase family protein	[G] Carbohydrate transport and metabolism	793	1767	1767	114.6	212367	213159	1355	1355	83.5398	212367	213159	0.728971	-1.3718	SPD_0222	-	212467..213159	+	230	116516487	SP0240	[G] Carbohydrate transport and metabolism	phosphoglycerate mutase family protein		Energy metabolism	Glycolysis/gluconeogenesis	COG_category	SPD_0222	SP0240	ccnE	TTTAAG-(5)-TTTAAG	CiaR Regulon	CiaR binding site
SPD_1947	SPD_1947	transcriptional regulator,	[K] Transcription	307	54	56	9.38144	1918347	1918653	43	43	6.8479	1918347	1918653	0.729941	-1.36997	SPD_1947	-	1918347..1918553	-	68	116516030	SP2119	[K] Transcription	transcriptional regulator, putative		Regulatory functions	DNA interactions	COG_category
SPD_1474	divIVA	cell division protein DivIVA	[D] Cell cycle control, mitosis and meiosis	889	4375	4439	256.805	1491136	1492024	3356	3410	187.534	1491136	1492024	0.730259	-1.36938	SPD_1474	divIVA	1491136..1491924	-	262	116515933	SP1661	[D] Cell cycle control, cell division, chromosome partitioning	cell division protein DivIVA	divIVA	Cellular processes	Cell division	COG_category
	rnpB			504	22690	22693	2315.7	344049	344552	17444	17447	1692.46	344049	344552	0.730863	-1.36824
SPD_0441	SPD_0441	DNA-directed RNA polymerase subunit delta	[K] Transcription	688	2243	2243	167.672	443476	444163	1727	1727	122.725	443476	444163	0.731932	-1.36625	SPD_0441	-	443576..444163	+	195	116516666	SP0493	[K] Transcription	DNA-directed RNA polymerase, delta subunit, putative		Transcription	Transcription factors	COG_category
SPD_0213	secY	preprotein translocase subunit SecY	[U] Intracellular trafficking and secretion	1411	14712	14716	536.393	205509	206919	11330	11332	392.651	205509	206919	0.732022	-1.36608	SPD_0213	secY	205609..206919	+	436	116516915	SP0230	[U] Intracellular trafficking, secretion, and vesicular transport	preprotein translocase, SecY subunit	secY	Protein fate	Protein and peptide secretion and trafficking	COG_category
SPD_0212	rplO	50S ribosomal protein L15	[J] Translation, ribosomal structure and biogenesis	541	4710	4715	448.234	205056	205596	3633	3634	328.409	205056	205596	0.732674	-1.36486	SPD_0212	rplO	205156..205596	+	146	116515385	SP0229	[J] Translation, ribosomal structure and biogenesis	ribosomal protein L15	rplO	Protein synthesis	Ribosomal proteins: synthesis and modification	COG_category
SPD_1521	dnaI	primosomal protein DnaI	[L] Replication, recombination and repair	997	872	881	45.4465	1543722	1544718	677	680	33.3458	1543722	1544718	0.733737	-1.36289	SPD_1521	dnaI	1543722..1544618	-	298	116516206	SP1711	[L] Replication, recombination and repair	primosomal protein DnaI	dnaI	DNA metabolism	DNA replication, recombination, and repair	COG_category
SPD_1203	SPD_1203	prephenate dehydratase	[E] Amino acid transport and metabolism	949	629	640	34.6844	1232551	1233499	493	495	25.5015	1232551	1233499	0.735246	-1.36009	SPD_1203	-	1232551..1233399	-	282	116515473	SP1369	[E] Amino acid transport and metabolism	prephenate dehydratase	pheA	Amino acid biosynthesis	Aromatic amino acid family	COG_category
SPD_1867	SPD_1867	hypothetical protein SPD_1867	[I] Lipid transport and metabolism	1918	3015	3015	80.846	1846148	1848065	2334	2334	59.4949	1846148	1848065	0.735904	-1.35887	SPD_1867	-	1846148..1847965	-	605	116516353	SP2057	[I] Lipid transport and metabolism	conserved hypothetical protein		Hypothetical proteins-Conserved	Conserved	COG_category
SPD_0192	rpsJ	30S ribosomal protein S10	[J] Translation, ribosomal structure and biogenesis	409	2731	2731	343.414	195451	195859	2118	2118	253.18	195451	195859	0.737245	-1.3564	SPD_0192	rpsJ	195551..195859	+	102	116516663	SP0208	[J] Translation, ribosomal structure and biogenesis	ribosomal protein S10	rpsJ	Protein synthesis	Ribosomal proteins: synthesis and modification	COG_category
SPD_0310	SPD_0310	hypothetical protein SPD_0310	[S] Function unknown	1585	2507	2507	81.3477	309079	310663	1945	1945	59.9954	309079	310663	0.737518	-1.3559	SPD_0310	-	309079..310563	-	494	116516184	SP0341	[S] Function unknown	hypothetical protein		Hypothetical proteins		COG_category
SPD_1065	ispA	geranyltranstransferase	[H] Coenzyme transport and metabolism	976	780	790	41.6291	1090438	1091413	599	613	30.7071	1090438	1091413	0.737634	-1.35569	SPD_1065	ispA	1090438..1091313	-	291	116516004	SP1205	[H] Coenzyme transport and metabolism	geranyltranstransferase	ispA	Biosynthesis of cofactors, prosthetic groups, and carriers	Menaquinone and ubiquinone	COG_category
SPD_1763	SPD_1763	hypothetical protein SPD_1763		307	602	661	110.735	1762271	1762577	469	513	81.6971	1762271	1762577	0.737774	-1.35543	SPD_1763	-	1762271..1762477	-	68	116516278	SP1965		hypothetical protein		Hypothetical proteins
SPD_0539	SPD_0539	Ser/Thr protein phosphatase family protein	[R] General function prediction	934	424	429	23.6228	552855	553788	329	333	17.4311	552855	553788	0.737895	-1.35521	SPD_0539	-	552955..553788	+	277	116516068	SP0619	[R] General function prediction only	conserved hypothetical protein		Hypothetical proteins-Conserved	Conserved	COG_category
SPD_1096	uvrB	excinuclease ABC subunit B	[L] Replication, recombination and repair	2089	688	689	16.9629	1123998	1126086	535	535	12.5211	1123998	1126086	0.738146	-1.35475	SPD_1096	uvrB	1123998..1125986	-	662	116516486	SP1238	[L] Replication, recombination and repair	excinuclease ABC, subunit B	uvrB	DNA metabolism	DNA replication, recombination, and repair	COG_category
SPD_0464	SPD_0464	ABC transporter ATP-binding protein	[V] Defense mechanisms	832	1492	1508	93.2176	474299	475130	1155	1171	68.8115	474299	475130	0.738181	-1.35468	SPD_0464	-	474399..475130	+	243	116515745	SP0522	[V] Defense mechanisms	ABC transporter, ATP-binding protein		Transport and binding proteins	Unknown substrate	COG_category
SPD_0810	SPD_0810			628	591	596	48.8098	827822	828449	459	463	36.0453	827822	828449	0.738486	-1.35412
SPD_1558	SPD_1558	hypothetical protein SPD_1558	[J] Translation, ribosomal structure and biogenesis	412	436	436	54.4264	1578828	1579239	339	339	40.2281	1578828	1579239	0.73913	-1.35294	SPD_1558	-	1578828..1579139	-	103	116515641	SP1748	[J] Translation, ribosomal structure and biogenesis	conserved hypothetical protein		Hypothetical proteins-Conserved	Conserved	COG_category
SPD_0733	coaA	pantothenate kinase	[H] Coenzyme transport and metabolism	1021	312	312	15.7162	745650	746670	243	243	11.6361	745650	746670	0.740388	-1.35064	SPD_0733	coaA	745650..746570	-	306	116515774	SP0839	[H] Coenzyme transport and metabolism	pantothenate kinase	coaA	Biosynthesis of cofactors, prosthetic groups, and carriers	Pantothenate and coenzyme A	COG_category
SPD_0579	SPD_0579	pneumococcal surface protein,	[R] General function prediction	1090	744	744	35.1048	606457	607546	580	580	26.0153	606457	607546	0.741076	-1.34939	SPD_0579	-	606557..607546	+	329	116516626	SP0667	[R] General function prediction only	pneumococcal surface protein, putative		Cell envelope	Other	COG_category
SPD_0197	rpsS	30S ribosomal protein S19	[J] Translation, ribosomal structure and biogenesis	382	3832	3846	517.805	198501	198882	2984	2999	383.831	198501	198882	0.741267	-1.34904	SPD_0197	rpsS	198601..198882	+	93	116516112	SP0213	[J] Translation, ribosomal structure and biogenesis	ribosomal protein S19	rpsS	Protein synthesis	Ribosomal proteins: synthesis and modification	COG_category
SPD_1554	SPD_1554	iojap-related protein	[S] Function unknown	454	727	727	82.3566	1576687	1577140	567	567	61.0597	1576687	1577140	0.741406	-1.34879	SPD_1554	-	1576687..1577040	-	117	116515553	SP1744	[S] Function unknown	iojap-related protein		Unknown function	General	COG_category
SPD_2052	SPD_2052	hypothetical protein SPD_2052	[R] General function prediction	1351	1015	1018	38.7536	2028120	2029470	792	794	28.7338	2028120	2029470	0.741447	-1.34871	SPD_2052	-	2028120..2029370	-	416	116515448	SP2225	[R] General function prediction only	conserved hypothetical protein		Hypothetical proteins-Conserved	Conserved	COG_category	SPD_2052	SP2225	X-X-X-pgsA	ATGtAAGCGaTTTtta	CcpA regulon	CRE site
SPD_1229	SPD_1229	phosphate ABC transporter ATP-binding protein,	[P] Inorganic ion transport and metabolism	904	2205	2205	125.447	1260554	1261457	1716	1720	93.0224	1260554	1261457	0.741528	-1.34857	SPD_1229	-	1260554..1261357	-	267	116516038	SP1397	[P] Inorganic ion transport and metabolism	phosphate ABC transporter, ATP-binding protein, putative		Transport and binding proteins	Anions	COG_category
SPD_0850	gloA	lactoylglutathione lyase	[E] Amino acid transport and metabolism	481	1370	1370	146.486	863980	864460	1069	1069	108.658	863980	864460	0.741762	-1.34814	SPD_0850	gloA	864080..864460	+	126	116515712	SP0962	[E] Amino acid transport and metabolism	lactoylglutathione lyase	gloA	Energy metabolism	Other	COG_category
SPD_0872	SPD_0872	hypothetical protein SPD_0872	[S] Function unknown	943	305	305	16.6344	886016	886958	236	238	12.3394	886016	886958	0.741796	-1.34808	SPD_0872	-	886016..886858	-	280	116516986	SP0986	[S] Function unknown	conserved hypothetical protein		Hypothetical proteins-Conserved	Conserved	COG_category
SPD_1218	potD	spermidine/putrescine ABC transporter spermidine/putrescine-binding protein	[E] Amino acid transport and metabolism	1171	761	763	33.511	1250318	1251488	594	596	24.8838	1250318	1251488	0.742556	-1.3467	SPD_1218	potD	1250318..1251388	-	356	116516276	SP1386	[E] Amino acid transport and metabolism	spermidine/putrescine ABC transporter, spermidine/putrescine-binding protein	potD	Transport and binding proteins	Amino acids, peptides and amines	COG_category
SPD_1557	nadD	nicotinic acid mononucleotide adenylyltransferase	[H] Coenzyme transport and metabolism	730	750	754	53.1213	1578147	1578876	584	589	39.4475	1578147	1578876	0.742594	-1.34663	SPD_1557	nadD	1578147..1578776	-	209	116515834	SP1747	[H] Coenzyme transport and metabolism	conserved hypothetical protein		Hypothetical proteins-Conserved	Conserved	COG_category
SPD_1750	wrbA	hypothetical protein SPD_1750	[R] General function prediction	805	28	32	2.04444	1743339	1744143	25	25	1.51835	1743339	1744143	0.742673	-1.34649	SPD_1750	wrbA	1743439..1744143	+	234	116516852	SP1951	[R] General function prediction only	conserved hypothetical protein		Hypothetical proteins-Conserved	Conserved	COG_category
SPD_2017	cbpA	choline binding protein A	[R] General function prediction	2206	5230	5253	122.468	1995044	1997249	4090	4106	90.9999	1995044	1997249	0.743052	-1.3458	SPD_2017	cbpA	1995044..1997149	-	701	116515359	spr1995_Taq_5i
SPD_0906	prfA	peptide chain release factor 1	[J] Translation, ribosomal structure and biogenesis	1180	738	744	32.4273	917717	918896	582	582	24.114	917717	918896	0.743631	-1.34475	SPD_0906	prfA	917817..918896	+	359	116517153	SP1020	[J] Translation, ribosomal structure and biogenesis	peptide chain release factor 1	prfA	Protein synthesis	Translation factors	COG_category
SPD_1805	SPD_1805			174	0	97	28.671	1796676	1796849	0	76	21.3546	1796676	1796849	0.744816	-1.34261
SPD_1926	tyrS	tyrosyl-tRNA synthetase	[J] Translation, ribosomal structure and biogenesis	1357	4610	4610	174.719	1896075	1897431	3613	3613	130.171	1896075	1897431	0.745031	-1.34223	SPD_1926	tyrS	1896175..1897431	+	418	116516055	SP2100	[J] Translation, ribosomal structure and biogenesis	tyrosyl-tRNA synthetase	tyrS	Protein synthesis	tRNA aminoacylation	COG_category
SPD_1603	SPD_1603	hypothetical protein SPD_1603		256	1401	1402	281.662	1618467	1618722	1098	1099	209.887	1618467	1618722	0.745173	-1.34197	SPD_1603	-	1618467..1618622	-	51	116515981	spr1638
SPD_1119	SPD_1119	hypothetical protein SPD_1119	[S] Function unknown	460	522	522	58.3623	1148773	1149232	410	410	43.5766	1148773	1149232	0.746656	-1.3393	SPD_1119	-	1148773..1149132	-	119	116515673	SP1261	[S] Function unknown	conserved hypothetical protein		Hypothetical proteins-Conserved	Conserved	COG_category
SPD_1880	SPD_1880			172	11	14	4.1862	1858367	1858538	5	11	3.12674	1858367	1858538	0.746917	-1.33884
SPD_1379	SPD_1379	hypothetical protein SPD_1379		265	523	523	101.502	1398009	1398273	411	411	75.8269	1398009	1398273	0.747046	-1.33861	SPD_1379	-	1398009..1398173	-	54	116515817	spr1406
SPD_0835	frr	ribosome recycling factor	[J] Translation, ribosomal structure and biogenesis	658	2005	2009	157.027	851399	852056	1577	1580	117.397	851399	852056	0.747626	-1.33757	SPD_0835	frr	851499..852056	+	185	116516857	SP0945	[J] Translation, ribosomal structure and biogenesis	ribosome recycling factor	frr	Protein synthesis	Translation factors	COG_category
SPD_1309	pgdA	peptidoglycan GlcNAc deacetylase	[G] Carbohydrate transport and metabolism	1543	2806	2806	93.528	1327261	1328803	2207	2207	69.9301	1327261	1328803	0.747691	-1.33745	SPD_1309	pgdA	1327261..1328703	-	480	116515788	SP1479	[G] Carbohydrate transport and metabolism	peptidoglycan N-acetylglucosamine deacetylase A	pgdA	Cell envelope	Biosynthesis and degradation of murein sacculus and peptidoglycan	COG_category											comX	operon 1310-1307
SPD_1051	lacC	tagatose-6-phosphate kinase	[G] Carbohydrate transport and metabolism	1030	225	225	11.2348	1080279	1081308	176	177	8.40163	1080279	1081308	0.747822	-1.33722	SPD_1051	lacC	1080279..1081208	-	309	116516039	SP1191	[G] Carbohydrate transport and metabolism	tagatose-6-phosphate kinase	lacC	Energy metabolism	Biosynthesis and degradation of polysaccharides	COG_category	SPD_1051	SP1191	lacA-lacB-lacC-lacD	AAAaAAtAA-(1)-tAACAAAAA-(1)-AAACAAAAg	LacR regulon	lacR site
SPD_0991	rpmA	50S ribosomal protein L27	[J] Translation, ribosomal structure and biogenesis	394	3965	3968	517.959	1001907	1002300	3120	3123	387.528	1001907	1002300	0.748183	-1.33657	SPD_0991	rpmA	1002007..1002300	+	97	116515463	SP1107	[J] Translation, ribosomal structure and biogenesis	ribosomal protein L27	rpmA	Protein synthesis	Ribosomal proteins: synthesis and modification	COG_category
SPD_1777	cbf1	cmp-binding-factor 1	[R] General function prediction	1054	818	836	40.793	1773455	1774508	647	658	30.522	1773455	1774508	0.748216	-1.33651	SPD_1777	cbf1	1773455..1774408	-	317	116516594	SP1980	[R] General function prediction only	cmp-binding-factor 1	cbf1	DNA metabolism	DNA replication, recombination, and repair	COG_category											comX	operon 1778-1776
SPD_1383	SPD_1383	cation-transporting ATPase, E1-E2 family protein	[P] Inorganic ion transport and metabolism	2797	1404	1404	25.8163	1401277	1404073	1106	1106	19.3326	1401277	1404073	0.748851	-1.33538	SPD_1383	-	1401277..1403973	-	898	116516314	SP1551	[P] Inorganic ion transport and metabolism	cation-transporting ATPase, E1-E2 family		Transport and binding proteins	Cations and iron carrying compounds	COG_category
SPD_0554	SPD_0554	ABC transporter ATP-binding protein	[R] General function prediction	1093	4245	4250	199.981	566019	567111	3343	3348	149.759	566019	567111	0.748866	-1.33535	SPD_0554	-	566119..567111	+	330	116516037	SP0636	[R] General function prediction only	ABC transporter, ATP-binding protein		Transport and binding proteins	Unknown substrate	COG_category	SPD_0554	SP0636	SAG0659-SAG0660-SAG0661	AgGcAAaCGCTTgCAT	CcpA regulon	CRE site
SPD_1244	hprK	HPr kinase/phosphorylase	[T] Signal transduction mechanisms	1036	1522	1529	75.9045	1272485	1273520	1199	1205	56.8663	1272485	1273520	0.749181	-1.33479	SPD_1244	hprK	1272485..1273420	-	311	116515609	SP1413	[T] Signal transduction mechanisms	Hpr(Ser) kinase/phosphatase	hprK	Regulatory functions	Protein interactions	COG_category
SPD_0174	SPD_0174	hypothetical protein SPD_0174	[S] Function unknown	805	660	668	42.6777	177444	178248	521	529	32.1283	177444	178248	0.752812	-1.32835	SPD_0174	-	177444..178148	-	234	116516921	SP0184	[S] Function unknown	hypothetical protein		Hypothetical proteins		COG_category
SPD_0450	SPD_0450	type I restriction-modification system, S subunit,	[V] Defense mechanisms	700	495	495	36.3687	459401	460100	391	392	27.3789	459401	460100	0.752815	-1.32835	SPD_0450	-	459401..460000	-	199	116516954	SP0507		type I restriction-modification system, S subunit, putative		DNA metabolism	Restriction/modification
SPD_1205	aroA	3-phosphoshikimate 1-carboxyvinyltransferase	[E] Amino acid transport and metabolism	1384	1075	1078	40.0592	1233865	1235248	851	854	30.1682	1233865	1235248	0.753089	-1.32786	SPD_1205	aroA	1233865..1235148	-	427	116515889	SP1371	[E] Amino acid transport and metabolism	3-phosphoshikimate 1-carboxyvinyltransferase	aroA	Amino acid biosynthesis	Aromatic amino acid family	COG_category
SPD_0216	rpsM	30S ribosomal protein S13	[J] Translation, ribosomal structure and biogenesis	466	7137	7151	789.225	208102	208567	5665	5671	594.978	208102	208567	0.753877	-1.32648	SPD_0216	rpsM	208202..208567	+	121	116516047	SP0234	[J] Translation, ribosomal structure and biogenesis	ribosomal protein S13	rpsM	Protein synthesis	Ribosomal proteins: synthesis and modification	COG_category
SPD_1484	ddl	D-alanyl-alanine synthetase A	[M] Cell wall/membrane biogenesis	1144	1401	1401	62.9843	1499921	1501064	1113	1113	47.566	1499921	1501064	0.755204	-1.32415	SPD_1484	ddl	1499921..1500964	-	347	116516832			D-alanyl-alanine synthetase A
SPD_0870	SPD_0870	phosphoglycerate mutase family protein	[G] Carbohydrate transport and metabolism	721	253	253	18.047	884914	885634	199	201	13.6298	884914	885634	0.755236	-1.32409	SPD_0870	-	884914..885534	-	206	116516753	SP0984	[G] Carbohydrate transport and metabolism	phosphoglycerate mutase family protein		Energy metabolism	Glycolysis/gluconeogenesis	COG_category
SPD_1481	SPD_1481	hypothetical protein SPD_1481		805	731	731	46.7027	1497071	1497875	581	581	35.2864	1497071	1497875	0.755555	-1.32353	SPD_1481	-	1497071..1497775	-	234	116515691	SP1668		hypothetical protein		Hypothetical proteins
SPD_1118	cutC	copper homeostasis protein CutC	[P] Inorganic ion transport and metabolism	733	960	960	67.3577	1148048	1148780	764	764	50.9585	1148048	1148780	0.756536	-1.32181	SPD_1118	cutC	1148048..1148680	-	210	116516861	SP1260	[P] Inorganic ion transport and metabolism	copper homeostasis protein CutC	cutC	Transport and binding proteins	Cations and iron carrying compounds	COG_category
SPD_0135	rimI	ribosomal-protein-alanine acetyltransferase	[R] General function prediction	538	144	147	14.0525	138465	139002	112	117	10.6324	138465	139002	0.756617	-1.32167	SPD_0135	rimI	138565..139002	+	145	116516175	SP0128	[R] General function prediction only	ribosomal-protein-alanine acetyltransferase, putative		Protein synthesis	Ribosomal proteins: synthesis and modification	COG_category
SPD_0445	pgk	phosphoglycerate kinase	[G] Carbohydrate transport and metabolism	1297	12580	12580	498.839	453612	454908	10013	10013	377.443	453612	454908	0.756643	-1.32163	SPD_0445	pgk	453712..454908	+	398	116516585	SP0499	[G] Carbohydrate transport and metabolism	phosphoglycerate kinase	pgk	Energy metabolism	Glycolysis/gluconeogenesis	COG_category
SPD_0871	SPD_0871	regulatory protein,	[S] Function unknown	583	245	246	21.7013	885534	886116	195	196	16.4367	885534	886116	0.757405	-1.3203	SPD_0871	-	885534..886016	-	160	116516113	SP0985	[S] Function unknown	regulatory protein, putative		Regulatory functions	Other	COG_category
SPD_0266	SPD_0266	Cof family protein	[R] General function prediction	913	774	774	43.6004	264766	265678	617	617	33.0401	264766	265678	0.757795	-1.31962	SPD_0266	-	264766..265578	-	270	116516403	SP0286	[R] General function prediction only	Cof family protein		Unknown function	General	COG_category
SPD_1240	SPD_1240	coproporphyrinogen III oxidase	[H] Coenzyme transport and metabolism	1231	1705	1705	71.2338	1269701	1270931	1358	1360	54.0142	1269701	1270931	0.758267	-1.3188	SPD_1240	-	1269701..1270831	-	376	116517056	SP1409	[H] Coenzyme transport and metabolism	oxygen-independent coproporphyrinogen III oxidase, putative		Biosynthesis of cofactors, prosthetic groups, and carriers	Heme, porphyrin, and cobalamin	COG_category
SPD_1062	recN	DNA repair protein RecN	[L] Replication, recombination and repair	1768	1808	1809	52.6231	1087532	1089299	1443	1443	39.9036	1087532	1089299	0.75829	-1.31876	SPD_1062	recN	1087532..1089199	-	555	116516837	SP1202	[L] Replication, recombination and repair	DNA repair protein RecN	recN	DNA metabolism	DNA replication, recombination, and repair	COG_category
SPD_1234	SPD_1234	inositol monophosphatase family protein	[G] Carbohydrate transport and metabolism	874	301	302	17.7712	1265916	1266789	240	241	13.4813	1265916	1266789	0.758608	-1.3182	SPD_1234	-	1265916..1266689	-	257	116515379	SP1403	[G] Carbohydrate transport and metabolism	inositol monophosphatase family protein		Unknown function	General	COG_category
SPD_0861	secG	preprotein translocase subunit SecG	[U] Intracellular trafficking and secretion	334	308	308	47.4269	875029	875362	246	246	36.0094	875029	875362	0.759262	-1.31707	SPD_0861	secG	875129..875362	+	77	116516845	spr0877
SPD_0685	gor	glutathione reductase	[C] Energy production and conversion	1447	2331	2331	82.8502	699118	700564	1862	1862	62.9127	699118	700564	0.759355	-1.31691	SPD_0685	gor	699118..700464	-	448	116516716	SP0784	[C] Energy production and conversion	glutathione reductase	gor	Biosynthesis of cofactors, prosthetic groups, and carriers	Glutathione and analogs	COG_category
SPD_0175	SPD_0175	magnesium transporter CorA family protein	[P] Inorganic ion transport and metabolism	1045	482	483	23.7712	178139	179183	379	386	18.0592	178139	179183	0.75971	-1.31629	SPD_0175	-	178139..179083	-	314	116515813	SP0185	[P] Inorganic ion transport and metabolism	magnesium transporter, CorA family		Transport and binding proteins	Cations and iron carrying compounds	COG_category
SPD_0555	SPD_0555	hypothetical protein SPD_0555	[R] General function prediction	919	2757	2765	154.739	567013	567931	2199	2210	117.572	567013	567931	0.759809	-1.31612	SPD_0555	-	567113..567931	+	272	116516264	SP0637	[R] General function prediction only	membrane protein		Cell envelope	Other	COG_category	SPD_0555	SP0637	SAG0659-SAG0660-SAG0661	AgGcAAaCGCTTgCAT	CcpA regulon	CRE site
SPD_0833	gid	tRNA (uracil-5-)-methyltransferase Gid	[J] Translation, ribosomal structure and biogenesis	1435	680	680	24.3712	849235	850669	544	544	18.5342	849235	850669	0.760497	-1.31493	SPD_0833	gid	849335..850669	+	444	116516642	SP0943	[J] Translation, ribosomal structure and biogenesis	Gid protein	gid	Unknown function	General	COG_category
SPD_1579	SPD_1579	hypothetical protein SPD_1579		340	55	55	8.31963	1596025	1596364	44	44	6.32705	1596025	1596364	0.760497	-1.31493	SPD_1579	-	1596025..1596264	-	79	116515699	SP1789		hypothetical protein		Hypothetical proteins
SPD_1193	msrAB1	bifunctional methionine sulfoxide reductase A/B protein	[O] Posttranslational modification, protein turnover, chaperones	1039	1329	1331	65.8844	1221142	1222180	1059	1065	50.1143	1221142	1222180	0.76064	-1.31468	SPD_1193	msrAB1	1221142..1222080	-	312	116516363	SP1359	[O] Posttranslational modification, protein turnover, chaperones	peptide methionine sulfoxide reductase	msrA	Protein fate	Protein modification and repair	COG_category
SPD_1495	SPD_1495	sugar ABC transporter sugar-binding protein	[G] Carbohydrate transport and metabolism	1429	456	456	16.4117	1510763	1512191	365	365	12.4879	1510763	1512191	0.760914	-1.31421	SPD_1495	-	1510763..1512091	-	442	116515405	SP1683	[G] Carbohydrate transport and metabolism	sugar ABC transporter, sugar-binding protein		Transport and binding proteins	Carbohydrates, organic alcohols, and acids	COG_category	SPD_1495	SP1683	nanE-ptsX-nanU-nanV-nanW	TCTGAAAGTACTTTtAGA	NanR regulon	NanR site
SPD_0504	pheS	phenylalanyl-tRNA synthetase subunit alpha	[J] Translation, ribosomal structure and biogenesis	1147	747	748	33.5396	513017	514163	596	599	25.5324	513017	514163	0.761259	-1.31361	SPD_0504	pheS	513117..514163	+	348	116516862	SP0579	[J] Translation, ribosomal structure and biogenesis	phenylalanyl-tRNA synthetase, alpha subunit	pheS	Protein synthesis	tRNA aminoacylation	COG_category
SPD_1402	SPD_1402	non-heme iron-containing ferritin	[P] Inorganic ion transport and metabolism	619	17438	17438	1448.86	1421028	1421646	13973	13973	1103.64	1421028	1421646	0.761729	-1.3128	SPD_1402	-	1421028..1421546	-	172	116515815	SP1572	[P] Inorganic ion transport and metabolism	non-heme iron-containing ferritin		Transport and binding proteins	Cations and iron carrying compounds	COG_category
SPD_0398	gatC	aspartyl/glutamyl-tRNA amidotransferase subunit C	[J] Translation, ribosomal structure and biogenesis	403	265	267	34.0742	399376	399778	213	214	25.9619	399376	399778	0.761921	-1.31247	SPD_0398	gatC	399376..399678	-	100	116515845	SP0438	[J] Translation, ribosomal structure and biogenesis	glutamyl-tRNA(Gln) amidotransferase, C subunit	gatC	Protein synthesis	tRNA aminoacylation	COG_category
SPD_0037	SPD_0037	hypothetical protein SPD_0037		454	106	106	12.008	30700	31153	85	85	9.15357	30700	31153	0.76229	-1.31184	SPD_0037	-	30700..31053	-	117	116517001	spr0031_Taq_5i																	comX	operon 37-35
SPD_1738	dinF	MATE efflux family protein DinF	[V] Defense mechanisms	1471	1769	1769	61.8494	1730933	1732403	1419	1419	47.1625	1730933	1732403	0.762539	-1.31141	SPD_1738	dinF	1730933..1732303	-	456	116517012	SP1939	[V] Defense mechanisms	MATE efflux family protein DinF	dinF	Transport and binding proteins	Other	COG_category											comX	operon 1740-1737
SPD_1964	rpmG	50S ribosomal protein L33	[J] Translation, ribosomal structure and biogenesis	250	3245	3257	670.035	1932586	1932835	2605	2613	511.007	1932586	1932835	0.762657	-1.31121	SPD_1964	rpmG	1932686..1932835	+	49	116516908	SP2135	[J] Translation, ribosomal structure and biogenesis	ribosomal protein L33	rpmG	Protein synthesis	Ribosomal proteins: synthesis and modification	COG_category
SPD_0767	dacC	D-alanyl-D-alanine carboxypeptidase	[M] Cell wall/membrane biogenesis	1342	700	700	26.8266	778039	779380	562	562	20.4744	778039	779380	0.763213	-1.31025	SPD_0767	dacC	778039..779280	-	413	116516506	SP0872	[M] Cell wall/membrane/envelope biogenesis	D-alanyl-D-alanine carboxypeptidase	dacA	Cell envelope	Biosynthesis and degradation of murein sacculus and peptidoglycan	COG_category
SPD_0875	SPD_0875	hydrolase, NUDIX family protein		646	879	880	70.06	889186	889831	704	707	53.5075	889186	889831	0.763738	-1.30935	SPD_0875	-	889286..889831	+	181	116515368	SP0989	[L] Replication, recombination and repair	MutT/nudix family protein		DNA metabolism	DNA replication, recombination, and repair	COG_category
SPD_1199	SPD_1199	glycosyl transferase, group 2 family protein	[M] Cell wall/membrane biogenesis	1087	1026	1029	48.6862	1228075	1229161	828	828	37.2416	1228075	1229161	0.764931	-1.30731	SPD_1199	-	1228075..1229061	-	328	116516760	SP1365	[M] Cell wall/membrane/envelope biogenesis	glycosyl transferase, family 2		Cell envelope	Biosynthesis and degradation of surface polysaccharides and lipopolysaccharides	COG_category
SPD_1656	scpA	segregation and condensation protein A	[S] Function unknown	829	1176	1178	73.0821	1669048	1669876	946	948	55.9089	1669048	1669876	0.765016	-1.30716	SPD_1656	scpA	1669048..1669776	-	242	116516005	SP1876	[S] Function unknown	conserved hypothetical protein		Hypothetical proteins-Conserved	Conserved	COG_category
SPD_0773	SPD_0773	PTS system, fructose specific IIABC components	[G] Carbohydrate transport and metabolism	2053	2995	2996	75.0538	783462	785514	2413	2414	57.4878	783462	785514	0.765954	-1.30556	SPD_0773	-	783562..785514	+	650	116516221	SP0877	[G] Carbohydrate transport and metabolism	PTS system, fructose specific IIABC components		Transport and binding proteins	Carbohydrates, organic alcohols, and acids	COG_category	SPD_0773	SP0877	fruR-fruB-fruA	aTGATAGAtt-(0)-TTGAaAGAAA-(0)-aTGATAaAAA-(0)-aTGcTtGAct-(0)-TcGAaAGAAA	FruR Regulon	FruR site
SPD_1689	SPD_1689			174	481	594	175.573	1698957	1699130	391	479	134.59	1698957	1699130	0.766578	-1.3045
SPD_2063	comE	response regulator	[K] Transcription	853	140	140	8.4411	2040742	2041594	113	113	6.47675	2040742	2041594	0.767287	-1.30329	SPD_2063	comE	2040742..2041494	-	250	116515497	SP2235	[K] Transcription	response regulator ComE	comE	Signal transduction	Two-component systems	COG_category											comE	operon2063-2065
SPD_1230	SPD_1230	phosphate ABC transporter permease,	[P] Inorganic ion transport and metabolism	985	2116	2138	111.633	1261368	1262352	1702	1726	85.6706	1261368	1262352	0.767433	-1.30305	SPD_1230	-	1261368..1262252	-	294	116516821	SP1398	[P] Inorganic ion transport and metabolism	phosphate ABC transporter, permease protein, putative		Transport and binding proteins	Anions	COG_category
SPD_1494	SPD_1494	sugar ABC transporter permease	[G] Carbohydrate transport and metabolism	988	130	130	6.76716	1509645	1510632	105	105	5.19589	1509645	1510632	0.767809	-1.30241	SPD_1494	-	1509645..1510532	-	295	116516754	SP1682	[G] Carbohydrate transport and metabolism	sugar ABC transporter, permease protein		Transport and binding proteins	Carbohydrates, organic alcohols, and acids	COG_category	SPD_1494	SP1682	nanE-ptsX-nanU-nanV-nanW	TCTGAAAGTACTTTtAGA	NanR regulon	NanR site
SPD_1613	galT-1	galactose-1-phosphate uridylyltransferase	[G] Carbohydrate transport and metabolism	1576	182	182	5.9393	1627575	1629150	147	147	4.56025	1627575	1629150	0.767809	-1.30241	SPD_1613	galT-1	1627575..1629050	-	491	116516923	SP1829	[G] Carbohydrate transport and metabolism	galactose-1-phosphate uridylyltransferase	galT	Energy metabolism	Sugars	COG_category
	spxA (NC_008533 183131..183630)			499	2628	2628	270.86	183132	183630	2126	2126	208.3	183132	183630	0.769034	-1.30033
SPD_1064	SPD_1064	hemolysin A,	[J] Translation, ribosomal structure and biogenesis	916	665	682	38.2921	1089630	1090545	538	552	29.4626	1089630	1090545	0.769418	-1.29968	SPD_1064	-	1089630..1090445	-	271	116516842	SP1204	[J] Translation, ribosomal structure and biogenesis	hemolysin A, putative		Cellular processes	Other	COG_category
SPD_0493	SPD_0493	hypothetical protein SPD_0493		1063	581	588	28.4488	498157	499219	469	476	21.8928	498157	499219	0.76955	-1.29946	SPD_0493	-	498257..499219	+	320	116515713	spr0491
SPD_1340	atpB	F0F1 ATP synthase subunit A	[C] Energy production and conversion	817	10393	10404	654.935	1354876	1355692	8417	8430	504.467	1354876	1355692	0.770255	-1.29827	SPD_1340	atpB	1354876..1355592	-	238	116516382	SP1513	[C] Energy production and conversion	ATP synthase F0, A subunit	atpB	Energy metabolism	ATP-proton motive force interconversion	COG_category
SPD_1950	hisS	histidyl-tRNA synthetase	[J] Translation, ribosomal structure and biogenesis	1390	1503	1505	55.6855	1919203	1920592	1219	1220	42.9114	1919203	1920592	0.770603	-1.29768	SPD_1950	hisS	1919203..1920492	-	429	116515787	SP2121	[J] Translation, ribosomal structure and biogenesis	histidyl-tRNA synthetase	hisS	Protein synthesis	tRNA aminoacylation	COG_category
SPD_1647	pepA	glutamyl aminopeptidase PepA	[G] Carbohydrate transport and metabolism	1165	1828	1831	80.8318	1660980	1662144	1486	1487	62.404	1660980	1662144	0.772023	-1.2953	SPD_1647	pepA	1660980..1662044	-	354	116516201	SP1865	[G] Carbohydrate transport and metabolism	glutamyl-aminopeptidase	pepA	Protein fate	Degradation of proteins, peptides, and glycopeptides	COG_category
SPD_0094	SPD_0094	hypothetical protein SPD_0094		1012	375	379	19.261	94845	95856	308	308	14.8798	94845	95856	0.772536	-1.29444	SPD_0094	-	94845..95756	-	303	116515571	SP0098		hypothetical protein		Hypothetical proteins			SPD_0094	SP0098	SP_0100-SP_0099-SP_0100	TTtTtTAtaTATAaAA	ArgR Regulon	ArgR site
SPD_1659	SPD_1659	hypothetical protein SPD_1659	[R] General function prediction	622	492	519	42.9138	1670965	1671586	403	422	33.1703	1670965	1671586	0.772952	-1.29374	SPD_1659	-	1670965..1671486	-	173	116516789	SP1879	[R] General function prediction only	conserved hypothetical protein		Hypothetical proteins-Conserved	Conserved	COG_category
SPD_1197	SPD_1197	hypothetical protein SPD_1197		1135	1741	1741	78.8902	1225563	1226697	1416	1416	60.9951	1225563	1226697	0.773164	-1.29339	SPD_1197	-	1225563..1226597	-	344	116516014	SP1363		conserved domain protein		Hypothetical proteins-Domain	Domain
SPD_1692	SPD_1692			186	0	639	176.688	1699208	1699393	0	520	136.684	1699208	1699393	0.773588	-1.29268
SPD_0710	ezrA	septation ring formation regulator EzrA	[D] Cell cycle control, mitosis and meiosis	1828	4139	4139	116.45	725277	727104	3369	3369	90.1057	725277	727104	0.773772	-1.29237	SPD_0710	ezrA	725377..727104	+	575	116516893	SP0807	[D] Cell cycle control, cell division, chromosome partitioning	septation ring formation regulator EzrA, putative		Cellular processes	Cell division	COG_category
SPD_0304	mraW	S-adenosyl-methyltransferase MraW	[M] Cell wall/membrane biogenesis	1051	485	485	23.7334	300927	301977	396	396	18.4213	300927	301977	0.776177	-1.28837	SPD_0304	mraW	301027..301977	+	316	116515442	SP0334	[M] Cell wall/membrane/envelope biogenesis	yllC protein	yllC	Unknown function	General	COG_category
SPD_0415	SPD_0415			649	941	980	77.6607	416071	416719	768	802	60.4167	416071	416719	0.777957	-1.28542
SPD_1395	SPD_1395	hypothetical protein SPD_1395	[S] Function unknown	1078	1085	1086	51.8121	1416055	1417132	882	890	40.3644	1416055	1417132	0.779054	-1.28361	SPD_1395	-	1416055..1417032	-	325	116516455	SP1565	[S] Function unknown	conserved hypothetical protein		Hypothetical proteins-Conserved	Conserved	COG_category
SPD_1451	SPD_1451	hypothetical protein SPD_1451		271	114	122	23.1532	1466735	1467005	94	100	18.0409	1466735	1467005	0.779198	-1.28337	SPD_1451	-	1466835..1467005	+	56	116517144
SPD_1476	ylmG	YlmG protein	[S] Function unknown	364	1063	1076	152.031	1492715	1493078	870	882	118.466	1492715	1493078	0.779227	-1.28332	SPD_1476	ylmG	1492715..1492978	-	87	116516690	spr1507_Dde_5i
SPD_1655	scpB	segregation and condensation protein B	[K] Transcription	670	628	650	49.8952	1668460	1669129	524	533	38.8938	1668460	1669129	0.779509	-1.28286	SPD_1655	scpB	1668460..1669029	-	189	116516630	SP1875	[K] Transcription	conserved hypothetical protein		Hypothetical proteins-Conserved	Conserved	COG_category
SPD_0718	SPD_0718	hypothetical protein SPD_0718	[S] Function unknown	331	5744	5744	892.496	733964	734294	4711	4711	695.845	733964	734294	0.779662	-1.28261	SPD_0718	-	733964..734194	-	76	116515533	SP0822	[S] Function unknown	conserved hypothetical protein		Hypothetical proteins-Conserved	Conserved	COG_category
SPD_1228	SPD_1228	phosphate ABC transporter ATP-binding protein,	[P] Inorganic ion transport and metabolism	859	2187	2196	131.48	1259783	1260641	1796	1803	102.62	1259783	1260641	0.780496	-1.28124	SPD_1228	-	1259783..1260541	-	252	116516421	SP1396	[P] Inorganic ion transport and metabolism	phosphate ABC transporter, ATP-binding protein, putative		Transport and binding proteins	Anions	COG_category
SPD_0849	rplT	50S ribosomal protein L20	[J] Translation, ribosomal structure and biogenesis	460	3849	3851	430.562	863563	864022	3164	3164	336.284	863563	864022	0.781035	-1.28035	SPD_0849	rplT	863663..864022	+	119	116516545	SP0961	[J] Translation, ribosomal structure and biogenesis	ribosomal protein L20	rplT	Protein synthesis	Ribosomal proteins: synthesis and modification	COG_category
SPD_0800	SPD_0800	capsular polysaccharide biosynthesis protein,		460	95	101	11.2923	815711	816170	74	83	8.82161	815711	816170	0.781203	-1.28008	SPD_0800	-	815811..816170	+	119	116516341	SP0907	[M] Cell wall/membrane/envelope biogenesis	capsular polysaccharide biosynthesis protein, putative		Cell envelope	Biosynthesis and degradation of surface polysaccharides and lipopolysaccharides	COG_category
SPD_0980	prs2	ribose-phosphate pyrophosphokinase	[E] Amino acid transport and metabolism	1060	1226	1227	59.5331	992815	993874	1009	1009	46.5385	992815	993874	0.781725	-1.27922	SPD_0980	prs2	992815..993774	-	319	116517035	SP1095	[E] Amino acid transport and metabolism	ribose-phosphate pyrophosphokinase	prsA	Purines, pyrimidines, nucleosides, and nucleotides	Purine ribonucleotide biosynthesis	COG_category											comX	operon 981-974
SPD_0674	rpsP	30S ribosomal protein S16	[J] Translation, ribosomal structure and biogenesis	373	1023	1026	141.468	693913	694285	844	845	110.758	693913	694285	0.782919	-1.27727	SPD_0674	rpsP	694013..694285	+	90	116516029	SP0775	[J] Translation, ribosomal structure and biogenesis	ribosomal protein S16	rpsP	Protein synthesis	Ribosomal proteins: synthesis and modification	COG_category
SPD_0720	SPD_0720	amino acid ABC transporter ATP-binding protein	[E] Amino acid transport and metabolism	835	854	857	52.7855	734967	735801	704	706	41.3376	734967	735801	0.783125	-1.27693	SPD_0720	-	735067..735801	+	244	116515734	SP0824	[E] Amino acid transport and metabolism	amino acid ABC transporter, ATP-binding protein		Transport and binding proteins	Amino acids, peptides and amines	COG_category	SPD_0720	SP0824	artD-artE	TTaaATTtTAATtCAA	ArgR Regulon	ArgR site
SPD_1189	SPD_1189	hypothetical protein SPD_1189		325	585	673	106.501	1215701	1216025	483	555	83.4905	1215701	1216025	0.783945	-1.2756	SPD_1189	-	1215801..1216025	+	74	116516775	spr1213
SPD_1504	nanA	sialidase A precursor	[G] Carbohydrate transport and metabolism	3094	314	314	5.21951	1522475	1525568	259	259	4.09267	1522475	1525568	0.784111	-1.27533	SPD_1504	nanA	1522475..1525468	-	997	116517141	SPXX17
SPD_1895	SPD_1895	cytidine/deoxycytidylate deaminase family protein	[F] Nucleotide transport and metabolism	535	1288	1289	123.914	1864631	1865165	1060	1064	97.2334	1864631	1865165	0.784686	-1.27439	SPD_1895	-	1864631..1865065	-	144	116515341	SP2068	[F] Nucleotide transport and metabolism	cytidine/deoxycytidylate deaminase family protein		Unknown function	Enzymes of unknown specificity	COG_category
SPD_0723	rpiA	ribose-5-phosphate isomerase A	[G] Carbohydrate transport and metabolism	784	894	894	58.6464	738008	738791	738	738	46.0222	738008	738791	0.784741	-1.27431	SPD_0723	rpiA	738108..738791	+	227	116516446	SP0828	[G] Carbohydrate transport and metabolism	ribose 5-phosphate isomerase	rpiA	Energy metabolism	Pentose phosphate pathway	COG_category	SPD_0723	SP0828	rpiA-deoB-arsC-punA	ATaAAAGCctTTaCAT	CcpA regulon	CRE site
SPD_0853	lytB	endo-beta-N-acetylglucosaminidase precursor,	[R] General function prediction	2209	2096	2096	48.7995	866458	868666	1731	1731	38.3115	866458	868666	0.785079	-1.27376	SPD_0853	lytB	866558..868666	+	702	116517112	SP0965	[R] General function prediction only	endo-beta-N-acetylglucosaminidase	lytB	Cellular processes	Cell division	COG_category
SPD_1380	SPD_1380	hypothetical protein SPD_1380		1696	1089	1093	33.1447	1398340	1400035	901	903	26.0309	1398340	1400035	0.785371	-1.27328	SPD_1380	-	1398340..1399935	-	531	116517106	SP1548		hypothetical protein		Hypothetical proteins
SPD_0406	ilvC	ketol-acid reductoisomerase	[E] Amino acid transport and metabolism	1123	934	934	42.7747	407021	408143	772	772	33.6097	407021	408143	0.785738	-1.27269	SPD_0406	ilvC	407121..408143	+	340	116517155	SP0447	[E] Amino acid transport and metabolism	ketol-acid reductoisomerase	ilvC	Amino acid biosynthesis	Pyruvate family	COG_category	SPD_0406	SP0447	ilvB-ilvH-ilvC	TTtaATAAaAAcAaAA	ArgR Regulon	ArgR site
SPD_0979	SPD_0979	aminotransferase, class V	[E] Amino acid transport and metabolism	1216	900	900	38.0653	991690	992905	740	744	29.9135	991690	992905	0.785847	-1.27251	SPD_0979	-	991690..992805	-	371	116515455	SP1094	[E] Amino acid transport and metabolism	aminotransferase, class-V		Unknown function	Enzymes of unknown specificity	COG_category											comX	operon 981-974
SPD_0590	SPD_0590	rhodanese-like domain-containing protein	[P] Inorganic ion transport and metabolism	481	428	428	45.7634	615562	616042	354	354	35.982	615562	616042	0.786261	-1.27184	SPD_0590	-	615662..616042	+	126	116515527	SP0678	[P] Inorganic ion transport and metabolism	conserved hypothetical protein		Hypothetical proteins-Conserved	Conserved	COG_category
SPD_2043	SPD_2043	hypothetical protein	[S] Function unknown	1279	6612	6612	265.878	2020343	2021621	5470	5470	209.095	2020343	2021621	0.786433	-1.27156	SPD_2043	-	2020343..2021521	-	392	116516590	SP2216	[S] Function unknown	secreted 45 kd protein	usp45	Unknown function	General	COG_category
SPD_0666	holA	DNA polymerase III subunit delta	[L] Replication, recombination and repair	1138	2747	2748	124.192	686262	687399	2273	2274	97.6958	686262	687399	0.786649	-1.27121	SPD_0666	holA	686362..687399	+	345	116515334	SP0765	[L] Replication, recombination and repair	DNA polymerase III, delta subunit	holA	DNA metabolism	DNA replication, recombination, and repair	COG_category
SPD_0346	mvk	mevalonate kinase	[I] Lipid transport and metabolism	979	259	261	13.7113	350523	351501	216	216	10.7869	350523	351501	0.786721	-1.2711	SPD_0346	mvk	350623..351501	+	292	116516899	SP0381	[I] Lipid transport and metabolism	mevalonate kinase	mvaK1	Biosynthesis of cofactors, prosthetic groups, and carriers	Other	COG_category
SPD_0525	vncS	sensor histidine kinase VncS	[T] Signal transduction mechanisms	1429	343	344	12.3807	535413	536841	284	285	9.7508	535413	536841	0.787578	-1.26971	SPD_0525	vncS	535513..536841	+	442	116515343	SP0604	[T] Signal transduction mechanisms	sensor histidine kinase VncS	vncS	Signal transduction	Two-component systems	COG_category
SPD_0709	gyrB	DNA gyrase subunit B	[L] Replication, recombination and repair	2047	3087	3087	77.5602	723249	725295	2558	2558	61.0956	723249	725295	0.787719	-1.26949	SPD_0709	gyrB	723349..725295	+	648	116516156	SP0806	[L] Replication, recombination and repair	DNA gyrase subunit B	gyrB	DNA metabolism	DNA replication, recombination, and repair	COG_category
SPD_1061	SPD_1061	serine/threonine protein phosphatase	[T] Signal transduction mechanisms	829	676	678	42.0625	1086802	1087630	562	562	33.1443	1086802	1087630	0.787978	-1.26907	SPD_1061	-	1086802..1087530	-	242	116516467	SP1201		serine/threonine protein phosphatase		Regulatory functions	Protein interactions
SPD_0606	SPD_0606	hypothetical protein SPD_0606		814	150	152	9.60371	630396	631209	126	126	7.56787	630396	631209	0.788015	-1.26901	SPD_0606	-	630496..631209	+	237	116515841	SP0698		hypothetical protein		Hypothetical proteins
SPD_0774	SPD_0774	SpoE family protein	[D] Cell cycle control, mitosis and meiosis	2404	1282	1282	27.4267	785500	787903	1064	1064	21.6389	785500	787903	0.788971	-1.26747	SPD_0774	-	785600..787903	+	767	116517016	SP0878	[D] Cell cycle control, cell division, chromosome partitioning	spoE family protein		Cellular processes	Cell division	COG_category
SPD_2026	SPD_2026	ABC transporter permease	[P] Inorganic ion transport and metabolism	817	107	107	6.73569	2005245	2006061	89	89	5.32593	2005245	2006061	0.790703	-1.2647	SPD_2026	-	2005245..2005961	-	238	116515916	SP2198	[P] Inorganic ion transport and metabolism	ABC transporter, permease protein		Transport and binding proteins	Unknown substrate	COG_category											comX	operon 2028-2023
SPD_0470	blpC	peptide pheromone BlpC		256	113	113	22.7017	479425	479680	93	94	17.9521	479425	479680	0.790782	-1.26457	SPD_0470	blpC	479425..479580	-	51	116516214	spr0465		peptide pheromone BlpC
SPD_0487	SPD_0487	hypothetical protein SPD_0487		346	207	221	32.8501	494416	494761	168	184	25.9998	494416	494761	0.791467	-1.26348	SPD_0487	-	494516..494761	+	81	116517210	spr0485_Taq_5i
SPD_0823	proA	gamma-glutamyl phosphate reductase	[E] Amino acid transport and metabolism	1363	662	663	25.0171	841514	842876	549	552	19.8003	841514	842876	0.791467	-1.26348	SPD_0823	proA	841614..842876	+	420	116516154	SP0932	[E] Amino acid transport and metabolism	gamma-glutamyl phosphate reductase	proA	Amino acid biosynthesis	Glutamate family	COG_category
SPD_1530	SPD_1530	hypothetical protein SPD_1530	[S] Function unknown	718	520	520	37.2477	1551962	1552679	433	433	29.4843	1551962	1552679	0.791575	-1.2633	SPD_1530	-	1552062..1552679	+	205	116515885	SP1720	[S] Function unknown	conserved hypothetical protein		Hypothetical proteins-Conserved	Conserved	COG_category
SPD_1200	SPD_1200	glycosyl transferase, group 1 family protein	[M] Cell wall/membrane biogenesis	1201	925	931	39.8682	1229063	1230263	769	776	31.5898	1229063	1230263	0.792354	-1.26206	SPD_1200	-	1229063..1230163	-	366	116516575	SP1366	[M] Cell wall/membrane/envelope biogenesis	glycosyl transferase, group 1		Cell envelope	Biosynthesis and degradation of surface polysaccharides and lipopolysaccharides	COG_category
SPD_1491	SPD_1491	hypothetical protein SPD_1491		445	85	85	9.82379	1507624	1508068	71	71	7.80056	1507624	1508068	0.794048	-1.25937	SPD_1491	-	1507624..1507968	-	114	116515978	SP1679		hypothetical protein		Hypothetical proteins
SPD_0020	SPD_0020			174	165	1591	470.263	19944	20117	154	1331	373.987	19944	20117	0.795271	-1.25743	SPD_0020
SPD_1485	recR	recombination protein RecR	[L] Replication, recombination and repair	697	869	870	64.1958	1501140	1501836	726	728	51.0653	1501140	1501836	0.795462	-1.25713	SPD_1485	recR	1501140..1501736	-	198	116516007	SP1672	[L] Replication, recombination and repair	recombination protein RecR	recR	DNA metabolism	DNA replication, recombination, and repair	COG_category
SPD_1674	SPD_1674	hypothetical protein SPD_1674		268	337	405	77.7213	1690148	1690415	299	339	61.8433	1690148	1690415	0.795705	-1.25675	SPD_1674	-	1690148..1690315	-	55	116516930	SPXX63
SPD_0827	SPD_0827	DNA replication intiation control protein YabA	[S] Function unknown	418	209	211	25.9613	845258	845675	176	177	20.7026	845258	845675	0.79744	-1.25401	SPD_0827	-	845358..845675	+	105	116516332	SP0937	[S] Function unknown	conserved hypothetical protein		Hypothetical proteins-Conserved	Conserved	COG_category
SPD_0816	SPD_0816	Cof family protein	[R] General function prediction	910	429	429	24.2458	833996	834905	360	360	19.3414	833996	834905	0.797724	-1.25357	SPD_0816	-	833996..834805	-	269	116516008	SP0923	[R] General function prediction only	Cof family protein		Unknown function	General	COG_category
SPD_1331	SPD_1331	TPR domain-containing protein	[N] Cell motility	1330	1522	1524	58.9323	1345909	1347238	1270	1280	47.0528	1345909	1347238	0.798422	-1.25247	SPD_1331	-	1345909..1347138	-	409	116515949	SP1504		TPR domain protein		Unknown function	General
SPD_1806	SPD_1806			186	0	614	169.776	1796759	1796944	0	516	135.633	1796759	1796944	0.798893	-1.25173
SPD_0024	purA	adenylosuccinate synthetase	[F] Nucleotide transport and metabolism	1387	4698	4698	174.203	22535	23921	3951	3951	139.27	22535	23921	0.799469	-1.25083	SPD_0024	purA	22635..23921	+	428	116515772	SP0019	[F] Nucleotide transport and metabolism	adenylosuccinate synthetase	purA	Purines, pyrimidines, nucleosides, and nucleotides	Purine ribonucleotide biosynthesis	COG_category												operon 23-24
SPD_1954	SPD_1954	hypothetical protein SPD_1954	[R] General function prediction	442	46	82	9.54139	1922882	1923323	31	69	7.63228	1922882	1923323	0.799913	-1.25014	SPD_1954	-	1922982..1923323	+	113	116516133	SP2125	[R] General function prediction only	conserved hypothetical protein		Hypothetical proteins-Conserved	Conserved	COG_category
SPD_0342	SPD_0342	hypothetical protein SPD_0342		1495	1536	1536	52.8409	345692	347186	1292	1293	42.2849	345692	347186	0.80023	-1.24964	SPD_0342	-	345792..347186	+	464	116516323	SP0374		hypothetical protein		Hypothetical proteins
SPD_0556	SPD_0556	hypothetical protein SPD_0556	[R] General function prediction	886	2141	2143	124.397	567833	568718	1804	1804	99.5475	567833	568718	0.800243	-1.24962	SPD_0556	-	567933..568718	+	261	116516906	SP0638	[R] General function prediction only	conserved hypothetical protein		Hypothetical proteins-Conserved	Conserved	COG_category	SPD_0556	SP0638	SAG0659-SAG0660-SAG0661	AgGcAAaCGCTTgCAT	CcpA regulon	CRE site
SPD_1094	SPD_1094	acetyltransferase, GNAT family protein	[R] General function prediction	589	157	165	14.4075	1122971	1123559	134	139	11.5379	1122971	1123559	0.800826	-1.24871	SPD_1094	-	1122971..1123459	-	162	116516559	SP1236	[R] General function prediction only	acetyltransferase, GNAT family		Unknown function	Enzymes of unknown specificity	COG_category
SPD_1336	atpG	F0F1 ATP synthase subunit gamma	[C] Energy production and conversion	979	6209	6219	326.707	1351418	1352396	5230	5244	261.883	1351418	1352396	0.801585	-1.24753	SPD_1336	atpG	1351418..1352296	-	292	116515905	SP1509	[C] Energy production and conversion	ATP synthase F1, gamma subunit	atpG	Energy metabolism	ATP-proton motive force interconversion	COG_category
SPD_1897	pgi	glucose-6-phosphate isomerase	[G] Carbohydrate transport and metabolism	1450	4924	4924	174.651	1866663	1868112	4144	4153	140.03	1866663	1868112	0.801773	-1.24724	SPD_1897	pgi	1866663..1868012	-	449	116516610	SP2070	[G] Carbohydrate transport and metabolism	glucose-6-phosphate isomerase	pgi	Energy metabolism	Glycolysis/gluconeogenesis	COG_category
SPD_0411	SPD_0411	amino acid ABC transporter ATP-binding protein	[E] Amino acid transport and metabolism	841	1014	1016	62.1323	411439	412279	856	857	49.821	411439	412279	0.801853	-1.24711	SPD_0411	-	411439..412179	-	246	116516673	SP0452	[E] Amino acid transport and metabolism	amino acid ABC transporter, ATP-binding protein		Transport and binding proteins	Amino acids, peptides and amines	COG_category
SPD_0511	metF	5,10-methylenetetrahydrofolate reductase	[E] Amino acid transport and metabolism	967	45	45	2.39335	521689	522655	38	38	1.92125	521689	522655	0.802747	-1.24572	SPD_0511	metF	521789..522655	+	288	116516593	SP0586	[E] Amino acid transport and metabolism	5,10-methylenetetrahydrofolate reductase, putative		Biosynthesis of cofactors, prosthetic groups, and carriers	Folic acid	COG_category	SPD_0511	SP0586	metE-metF	TATAGTTTcAAACTATA	MtaR Regulon	MtaR Site
SPD_1444	thrS	threonyl-tRNA synthetase	[J] Translation, ribosomal structure and biogenesis	2044	2667	2667	67.1061	1459310	1461353	2254	2255	53.9378	1459310	1461353	0.803768	-1.24414	SPD_1444	thrS	1459410..1461353	+	647	116515338	SP1631	[J] Translation, ribosomal structure and biogenesis	threonyl-tRNA synthetase	thrS	Protein synthesis	tRNA aminoacylation	COG_category
	mutL	DNA mismatch repair protein	[L] Replication, recombination and repair	2050	1046	1046	26.2421	167972	170021	885	885	21.1065	167972	170021	0.804302	-1.24331	SPD_0165	mutL	168072..170021	+	649	116516396
SPD_1972	SPD_1972	hypothetical protein SPD_1972	[S] Function unknown	1381	39	39	1.45242	1942965	1944345	33	33	1.16828	1942965	1944345	0.804372	-1.24321	SPD_1972	-	1942965..1944245	-	426	116517029	SP2144	[S] Function unknown	conserved hypothetical protein		Hypothetical proteins-Conserved	Conserved	COG_category
SPD_0697	SPD_0697	acetyltransferase, GNAT family protein	[M] Cell wall/membrane biogenesis	829	359	359	22.272	709891	710719	304	304	17.9286	709891	710719	0.804983	-1.24226	SPD_0697	-	709991..710719	+	242	116516788	spr0703
SPD_0757	rpsA	30S ribosomal protein S1	[J] Translation, ribosomal structure and biogenesis	1303	27900	27900	1101.23	767168	768470	23639	23639	886.977	767168	768470	0.805438	-1.24156	SPD_0757	rpsA	767268..768470	+	400	116515525	SP0862	[J] Translation, ribosomal structure and biogenesis	ribosomal protein S1	rpsA	Protein synthesis	Ribosomal proteins: synthesis and modification	COG_category
SPD_0405	ilvH	acetolactate synthase 3 regulatory subunit	[E] Amino acid transport and metabolism	577	358	367	32.7122	406479	407055	308	311	26.3519	406479	407055	0.805567	-1.24136	SPD_0405	ilvH	406579..407055	+	158	116515671			acetolactate synthase 3 regulatory subunit	ilvH				SPD_0405	SP0446	ilvB-ilvH-ilvC	TTtaATAAaAAcAaAA	ArgR Regulon	ArgR site
SPD_1977	arcC	carbamate kinase	[E] Amino acid transport and metabolism	1048	403	403	19.7772	1951352	1952399	342	342	15.9548	1951352	1952399	0.806731	-1.23957	SPD_1977	arcC	1951452..1952399	+	315	116517200	SP2151	[E] Amino acid transport and metabolism	carbamate kinase	arcC	Energy metabolism	Amino acids and amines	COG_category
SPD_0830	SPD_0830	IS1381, transposase OrfB	[L] Replication, recombination and repair	490	18	20	2.0992	848037	848526	17	17	1.69621	848037	848526	0.808028	-1.23758	SPD_0830	-	848037..848426	-	129	116516019	SP1928	[L] Replication, recombination and repair	IS1381, transposase OrfB		Mobile and extrachromosomal element functions	Transposon functions	COG_category
SPD_0984	SPD_0984	ribosomal large subunit pseudouridine synthase, RluD subfamily protein	[J] Translation, ribosomal structure and biogenesis	997	593	601	31.0027	995954	996950	503	511	25.0584	995954	996950	0.808265	-1.23722	SPD_0984	-	996054..996950	+	298	116516162	SP1099	[J] Translation, ribosomal structure and biogenesis	ribosomal large subunit pseudouridine synthase, RluD subfamily		Protein synthesis	tRNA and rRNA base modification	COG_category
SPD_0931	SPD_0931	hypothetical protein SPD_0931	[S] Function unknown	862	233	234	13.9614	942790	943651	199	199	11.2869	942790	943651	0.808434	-1.23696	SPD_0931	-	942890..943651	+	253	116515566	SP1051		conserved hypothetical protein		Hypothetical proteins-Conserved	Conserved
SPD_1548	gmk	guanylate kinase	[F] Nucleotide transport and metabolism	727	780	780	55.1798	1571421	1572147	664	664	44.6541	1571421	1572147	0.809247	-1.23572	SPD_1548	gmk	1571421..1572047	-	208	116516658	SP1738	[F] Nucleotide transport and metabolism	guanylate kinase	gmk	Purines, pyrimidines, nucleosides, and nucleotides	Nucleotide and nucleoside interconversions	COG_category
SPD_1463	SPD_1463	ABC transporter substrate-binding protein	[P] Inorganic ion transport and metabolism	1030	3764	3766	188.046	1478117	1479146	3202	3206	152.179	1478117	1479146	0.809265	-1.23569	SPD_1463	-	1478217..1479146	+	309	116515973	SP1650	[P] Inorganic ion transport and metabolism	manganese ABC transporter, manganese-binding adhesion liprotein	psaA	Transport and binding proteins	Cations and iron carrying compounds	COG_category	SPD_1463	SP1650	mntC-mntB-mntA / PsaC-PsaB-PsaA	AAAATTAAcTTgACTTAATTTT	MntR/ PsaR regulon	MntR/ PsaR Site
SPD_0905	SPD_0905	acetyltransferase, GNAT family protein	[J] Translation, ribosomal structure and biogenesis	580	235	243	21.5476	917228	917807	199	207	17.449	917228	917807	0.809788	-1.23489	SPD_0905	-	917328..917807	+	159	116516070	SP1019		acetyltransferase, GNAT family		Unknown function	Enzymes of unknown specificity
SPD_1570	SPD_1570	hypothetical protein SPD_1570		655	562	562	44.1281	1588159	1588813	479	479	35.7538	1588159	1588813	0.810227	-1.23422	SPD_1570	-	1588159..1588713	-	184	116515449	SP1779		hypothetical protein		Hypothetical proteins
SPD_0550	rplK	50S ribosomal protein L11	[J] Translation, ribosomal structure and biogenesis	526	2367	2367	231.437	562179	562704	2018	2018	187.57	562179	562704	0.810458	-1.23387	SPD_0550	rplK	562279..562704	+	141	116515716	SP0630	[J] Translation, ribosomal structure and biogenesis	ribosomal protein L11	rplK	Protein synthesis	Ribosomal proteins: synthesis and modification	COG_category
SPD_1661	murI	glutamate racemase	[M] Cell wall/membrane biogenesis	895	972	978	56.1999	1672430	1673324	832	834	45.5586	1672430	1673324	0.810652	-1.23357	SPD_1661	murI	1672430..1673224	-	264	116516596	SP1881	[M] Cell wall/membrane/envelope biogenesis	glutamate racemase	murI	Cell envelope	Biosynthesis and degradation of murein sacculus and peptidoglycan	COG_category
SPD_0420	pflB	formate acetyltransferase	[C] Energy production and conversion	2425	22605	22605	479.416	419543	421967	19298	19298	389.07	419543	421967	0.81155	-1.23221	SPD_0420	pflB	419643..421967	+	774	116517188	SP0459	[C] Energy production and conversion	formate acetyltransferase	pfl	Energy metabolism	Anaerobic	COG_category	SPD_0420	SP0459	pfl	tTGAAAtCGgTTaCta	CcpA regulon	CRE site
SPD_1202	psr	Psr protein	[K] Transcription	1375	1256	1258	47.0542	1231280	1232654	1070	1074	38.1882	1231280	1232654	0.811579	-1.23217	SPD_1202	psr	1231280..1232554	-	424	116516217	SP1368	[K] Transcription	psr protein		Unknown function	General	COG_category
SPD_1042	nrdE	ribonucleotide-diphosphate reductase subunit alpha	[F] Nucleotide transport and metabolism	2260	3156	3156	71.8205	1069718	1071977	2695	2695	58.3012	1069718	1071977	0.811763	-1.23189	SPD_1042	nrdE	1069818..1071977	+	719	116516073	SP1179	[F] Nucleotide transport and metabolism	ribonucleoside-diphosphate reductase 2, alpha subunit	nrdE	Purines, pyrimidines, nucleosides, and nucleotides	2'-Deoxyribonucleotide metabolism	COG_category	SPD_1042	SP1179	nrdH-nrdE-nrdF	ACACTATATATtGTGT / cCACTATATtTAGTtc	NrdD Regulon	NrdD site
SPD_0492	SPD_0492	acetyltransferase, GNAT family protein	[J] Translation, ribosomal structure and biogenesis	658	284	295	23.0577	497598	498255	240	252	18.7242	497598	498255	0.812056	-1.23144	SPD_0492	-	497698..498255	+	185	116517161	SP0566	[J] Translation, ribosomal structure and biogenesis	acetyltransferase, GNAT family		Unknown function	Enzymes of unknown specificity	COG_category
SPD_1759	rpoB	DNA-directed RNA polymerase subunit beta	[K] Transcription	3712	8853	8854	122.674	1755553	1759264	7564	7565	99.6388	1755553	1759264	0.812226	-1.23118	SPD_1759	rpoB	1755553..1759164	-	1203	116516435	SP1961	[K] Transcription	DNA-directed RNA polymerase, beta subunit	rpoB	Transcription	DNA-dependent RNA polymerase	COG_category
	xerS	site-specific tyrosine recombinase XerS	[L] Replication, recombination and repair	1171	159	159	6.98329	1047509	1048679	136	136	5.67818	1047509	1048679	0.81311	-1.22985	SPD_1023	xerS	1047609..1048679	+	356	116516164
SPD_0476	SPD_0476	hypothetical protein SPD_0476	[M] Cell wall/membrane biogenesis	895	700	708	40.6846	485508	486402	605	606	33.1037	485508	486402	0.813667	-1.229	SPD_0476	-	485608..486402	+	264	116516934	SP0549	[M] Cell wall/membrane/envelope biogenesis	conserved hypothetical protein		Hypothetical proteins-Conserved	Conserved	COG_category
SPD_0707	SPD_0707	4-methyl-5(b-hydroxyethyl)-thiazole monophosphate biosynthesis protein,	[R] General function prediction	655	657	658	51.666	722032	722686	562	564	42.0984	722032	722686	0.814818	-1.22727	SPD_0707	-	722132..722686	+	184	116516953	SP0804	[R] General function prediction only	4-methyl-5(b-hydroxyethyl)-thiazole monophosphate biosynthesis protein, putative		Biosynthesis of cofactors, prosthetic groups, and carriers	Thiamine	COG_category
SPD_1971	SPD_1971	hypothetical protein SPD_1971	[G] Carbohydrate transport and metabolism	2746	77	77	1.44215	1940229	1942974	66	66	1.17509	1940229	1942974	0.814818	-1.22727	SPD_1971	-	1940229..1942874	-	881	116516168	SP2143	[G] Carbohydrate transport and metabolism	conserved hypothetical protein		Hypothetical proteins-Conserved	Conserved	COG_category	SPD_1971	SP2143	mnnA-manK-X	tTtAAAaCGtTaaaAT	CcpA regulon	CRE site
SPD_1394	SPD_1394	hypothetical protein SPD_1394	[S] Function unknown	1012	1233	1236	62.8142	1415147	1416158	1056	1060	51.2098	1415147	1416158	0.815258	-1.22661	SPD_1394	-	1415147..1416058	-	303	116515514	SP1564	[S] Function unknown	conserved hypothetical protein		Hypothetical proteins-Conserved	Conserved	COG_category
SPD_1940	SPD_1940	hypothetical protein SPD_1940	[S] Function unknown	1042	1314	1326	65.4479	1913478	1914519	1127	1138	53.3952	1913478	1914519	0.815842	-1.22573	SPD_1940	-	1913478..1914419	-	313	116517145	SP2113	[S] Function unknown	conserved hypothetical protein		Hypothetical proteins-Conserved	Conserved	COG_category
SPD_0730	deoD	purine nucleoside phosphorylase	[F] Nucleotide transport and metabolism	811	1520	1520	96.3924	743936	744746	1305	1305	78.6714	743936	744746	0.816158	-1.22525	SPD_0730	deoD	744036..744746	+	236	116515621	SP0835	[F] Nucleotide transport and metabolism	purine nucleoside phosphorylase, family 1	deoD	Purines, pyrimidines, nucleosides, and nucleotides	Salvage of nucleosides and nucleotides	COG_category
SPD_0183	folC	folylpolyglutamate synthase	[H] Coenzyme transport and metabolism	1357	602	602	22.8159	185713	187069	517	517	18.6268	185713	187069	0.816397	-1.22489	SPD_0183	folC	185813..187069	+	418	116516494	SP0197	[H] Coenzyme transport and metabolism	dihydrofolate synthetase, putative		Biosynthesis of cofactors, prosthetic groups, and carriers	Folic acid	COG_category
SPD_0010	SPD_0010	hypothetical protein SPD_0010	[V] Defense mechanisms	1369	1270	1282	48.162	8970	10338	1093	1102	39.3555	8970	10338	0.817149	-1.22377	SPD_0010	-	9070..10338	+	422	116515953	SP0010	[V] Defense mechanisms	conserved domain protein		Hypothetical proteins-Domain	Domain	COG_category
SPD_1956	ilvD	dihydroxy-acid dehydratase	[E] Amino acid transport and metabolism	1804	4593	4593	130.942	1923532	1925335	3952	3952	107.105	1923532	1925335	0.817952	-1.22257	SPD_1956	ilvD	1923532..1925235	-	567	116516565	SP2126	[E] Amino acid transport and metabolism	dihydroxy-acid dehydratase	ilvD	Amino acid biosynthesis	Pyruvate family	COG_category
SPD_0134	SPD_0134	hypothetical protein SPD_0134	[O] Posttranslational modification, protein turnover, chaperones	784	418	418	27.4208	137785	138568	359	360	22.4499	137785	138568	0.818717	-1.22142	SPD_0134	-	137885..138568	+	227	116516776	SP0127	[O] Posttranslational modification, protein turnover, chaperones	conserved hypothetical protein		Hypothetical proteins-Conserved	Conserved	COG_category
SPD_1355	SPD_1355	hypothetical protein SPD_1355	[V] Defense mechanisms	553	109	109	10.1373	1369457	1370009	94	94	8.31056	1369457	1370009	0.819802	-1.21981	SPD_1355	-	1369457..1369909	-	150	116516505	SPXX54
SPD_0431	SPD_0431	hypothetical protein SPD_0431	[S] Function unknown	949	291	291	15.7705	435890	436838	251	251	12.9311	435890	436838	0.819951	-1.21958	SPD_0431	-	435990..436838	+	282	116517130	SP0481	[S] Function unknown	conserved hypothetical protein		Hypothetical proteins-Conserved	Conserved	COG_category	SPD_0431	SP0481	hcp-mtsA-mtsB-mtsC	TATAaggTAAAACTATA	MtaR Regulon	MtaR Site
SPD_0251	rpsL	30S ribosomal protein S12	[J] Translation, ribosomal structure and biogenesis	514	3275	3276	327.794	247462	247975	2826	2827	268.9	247462	247975	0.820331	-1.21902	SPD_0251	rpsL	247562..247975	+	137	116516309	SP0271	[J] Translation, ribosomal structure and biogenesis	ribosomal protein S12	rpsL	Protein synthesis	Ribosomal proteins: synthesis and modification	COG_category
SPD_0543	SPD_0543	hypothetical protein SPD_0543	[L] Replication, recombination and repair	679	318	318	24.0867	556913	557591	275	275	19.8011	556913	557591	0.822078	-1.21643	SPD_0543	-	557013..557591	+	192	116517025	SP0624	[L] Replication, recombination and repair	conserved hypothetical protein		Hypothetical proteins-Conserved	Conserved	COG_category
SPD_0652	livJ	branched-chain amino acid ABC transporter amino acid-binding protein	[E] Amino acid transport and metabolism	1261	925	925	37.7265	669886	671146	800	800	31.0172	669886	671146	0.822159	-1.21631	SPD_0652	livJ	669986..671146	+	386	116515756	SP0749	[E] Amino acid transport and metabolism	branched-chain amino acid ABC transporter, amino acid-binding protein	livJ	Transport and binding proteins	Amino acids, peptides and amines	COG_category	SPD_0652	SP0749	livJ-livH-livM-livG-livF	AgGAAAaCGtTaTCAT	CcpA regulon	CRE site
SPD_0418	SPD_0418	hypothetical protein SPD_0418		229	67	67	15.0473	417933	418161	57	58	12.3828	417933	418161	0.822926	-1.21518	SPD_0418	-	418033..418161	+	42	116516463	SPD_0418_5i
SPD_0867	SPD_0867	O-methyltransferase	[R] General function prediction	814	806	810	51.1777	881873	882686	697	702	42.1638	881873	882686	0.823872	-1.21378	SPD_0867	-	881973..882686	+	237	116516018	SP0980	[R] General function prediction only	O-methyltransferase		Unknown function	Enzymes of unknown specificity	COG_category											comX	operon 865-869
SPD_0495	SPD_0495	hypothetical protein SPD_0495		856	196	196	11.7761	501852	502707	170	170	9.70963	501852	502707	0.824518	-1.21283	SPD_0495	-	501952..502707	+	251	116516856	spr0493
SPD_0961	SPD_0961	glycosyl transferase, group 1	[M] Cell wall/membrane biogenesis	1426	1370	1375	49.591	975338	976763	1192	1193	40.9024	975338	976763	0.824793	-1.21242	SPD_0961	-	975438..976763	+	441	116515479	SP1076	[M] Cell wall/membrane/envelope biogenesis	glycosyl transferase, group 1		Cell envelope	Biosynthesis and degradation of surface polysaccharides and lipopolysaccharides	COG_category
SPD_0751	SPD_0751	hypothetical protein SPD_0751	[S] Function unknown	790	1148	1156	75.2577	764129	764918	996	1003	62.0728	764129	764918	0.824804	-1.21241	SPD_0751	-	764229..764918	+	229	116516266	SP0858	[S] Function unknown	membrane protein, putative		Cell envelope	Other	COG_category
SPD_0552	SPD_0552	hypothetical protein SPD_0552		688	774	803	60.0271	564193	564880	628	697	49.5304	564193	564880	0.825134	-1.21192	SPD_0552	-	564193..564780	-	195	116515836	SPXX62
SPD_0600	divIB	cell division protein DivIB	[M] Cell wall/membrane biogenesis	1291	918	919	36.6108	625226	626516	799	799	30.2585	625226	626516	0.826492	-1.20993	SPD_0600	divIB	625326..626516	+	396	116517041	SP0690	[M] Cell wall/membrane/envelope biogenesis	cell division protein DivIB	divIB	Cellular processes	Cell division	COG_category
SPD_1398	engB	GTPase EngB	[R] General function prediction	688	1150	1154	86.2656	1418362	1419049	1000	1004	71.3465	1418362	1419049	0.827057	-1.20911	SPD_1398	engB	1418362..1418949	-	195	116515393			ribosome biogenesis GTP-binding protein YsxC
SPD_0575	SPD_0575	sensor histidine kinase,	[T] Signal transduction mechanisms	1792	346	347	9.9589	596486	598277	302	302	8.23942	596486	598277	0.827342	-1.20869	SPD_0575	-	596586..598277	+	563	116515466	SP0662	[T] Signal transduction mechanisms	sensor histidine kinase, putative		Signal transduction	Two-component systems	COG_category
SPD_1233	SPD_1233	NOL1/NOP2/sun family protein	[J] Translation, ribosomal structure and biogenesis	1405	270	270	9.88343	1264611	1266015	235	235	8.17747	1264611	1266015	0.827392	-1.20862	SPD_1233	-	1264611..1265915	-	434	116516379	SP1402	[J] Translation, ribosomal structure and biogenesis	NOL1/NOP2/sun family protein		Unknown function	General	COG_category
SPD_0698	SPD_0698	hypothetical protein SPD_0698	[G] Carbohydrate transport and metabolism	970	469	482	25.5561	710661	711630	411	420	21.1692	710661	711630	0.828342	-1.20723	SPD_0698	-	710761..711630	+	289	116515919	SP0795	[G] Carbohydrate transport and metabolism	PEP-utilizing enzymes family protein		Energy metabolism	Other	COG_category
SPD_0750	SPD_0750	hypothetical protein SPD_0750	[E] Amino acid transport and metabolism	805	947	950	60.6943	763360	764164	827	828	50.2877	763360	764164	0.828541	-1.20694	SPD_0750	-	763460..764164	+	234	116515710	SPXX56
SPD_1658	SPD_1658	CBS domain-containing protein	[T] Signal transduction mechanisms	562	515	530	48.502	1670507	1671068	443	462	40.1914	1670507	1671068	0.828655	-1.20678	SPD_1658	-	1670507..1670968	-	153	116515694	SP1878	[T] Signal transduction mechanisms	CBS domain protein		Unknown function	General	COG_category
SPD_1889	SPD_1889			173	0	234	69.5648	1859221	1859393	0	204	57.6516	1859221	1859393	0.828747	-1.20664
SPD_0801	SPD_0801	hypothetical protein SPD_0801	[M] Cell wall/membrane biogenesis	1147	270	281	12.5998	816033	817179	238	245	10.4431	816033	817179	0.828833	-1.20652	SPD_0801	-	816133..817179	+	348	116517174	SP0907	[M] Cell wall/membrane/envelope biogenesis	capsular polysaccharide biosynthesis protein, putative		Cell envelope	Biosynthesis and degradation of surface polysaccharides and lipopolysaccharides	COG_category
SPD_1198	SPD_1198	hypothetical protein SPD_1198		1534	1334	1336	44.7921	1226626	1228159	1165	1166	37.1621	1226626	1228159	0.829659	-1.20531	SPD_1198	-	1226626..1228059	-	477	116515719	SP1364		hypothetical protein		Hypothetical proteins
SPD_1052	lacB	galactose-6-phosphate isomerase subunit LacB	[G] Carbohydrate transport and metabolism	616	158	158	13.1916	1081219	1081834	135	138	10.9528	1081219	1081834	0.830289	-1.2044	SPD_1052	lacB	1081219..1081734	-	171	116517129	SP1192	[G] Carbohydrate transport and metabolism	galactose-6-phosphate isomerase, LacB subunit	lacB	Energy metabolism	Biosynthesis and degradation of polysaccharides	COG_category	SPD_1052	SP1192	lacA-lacB-lacC-lacD	AAAaAAtAA-(1)-tAACAAAAA-(1)-AAACAAAAg	LacR regulon	lacR site
SPD_1196	mecA	adaptor protein	[N] Cell motility	838	897	897	55.0514	1224684	1225521	784	784	45.7404	1224684	1225521	0.830866	-1.20356	SPD_1196	mecA	1224684..1225421	-	245	116515689	SP1362	[N] Cell motility	putative transcriptional regulator MecA	mecA	Regulatory functions	Other	COG_category
SPD_0494	valS	valyl-tRNA synthetase	[J] Translation, ribosomal structure and biogenesis	2752	2488	2488	46.4967	499131	501882	2175	2175	38.6401	499131	501882	0.831029	-1.20333	SPD_0494	valS	499231..501882	+	883	116516342	SP0568	[J] Translation, ribosomal structure and biogenesis	valyl-tRNA synthetase	valS	Protein synthesis	tRNA aminoacylation	COG_category
SPD_0544	SPD_0544	hypothetical protein SPD_0544	[P] Inorganic ion transport and metabolism	253	158	159	32.3219	557655	557907	135	139	26.861	557655	557907	0.831046	-1.2033	SPD_0544	-	557755..557907	+	50	116515955	spr0549
SPD_1139	lemA	LemA protein	[S] Function unknown	661	1626	1636	127.292	1173078	1173738	1429	1431	105.844	1173078	1173738	0.831503	-1.20264	SPD_1139	lemA	1173078..1173638	-	186	116516003	SP1284	[S] Function unknown	lemA protein	lemA	Unknown function	General	COG_category
SPD_1323	SPD_1323	hypothetical protein SPD_1323		355	8	8	1.159	1339489	1339843	7	7	0.964045	1339489	1339843	0.831793	-1.20222	SPD_1323	-	1339489..1339743	-	84	116516722	SP1494		hypothetical protein		Hypothetical proteins
SPD_1654	rluB	ribosomal large subunit pseudouridine synthase B	[J] Translation, ribosomal structure and biogenesis	823	842	851	53.1802	1667751	1668573	727	745	44.2572	1667751	1668573	0.832212	-1.20162	SPD_1654	rluB	1667751..1668473	-	240	116515785	SP1874	[J] Translation, ribosomal structure and biogenesis	ribosomal large subunit pseudouridine synthase B	rluB	Protein synthesis	tRNA and rRNA base modification	COG_category
SPD_0538	uvrC	excinuclease ABC subunit C	[L] Replication, recombination and repair	1945	777	780	20.6251	551021	552965	678	683	17.1684	551021	552965	0.832403	-1.20134	SPD_0538	uvrC	551121..552965	+	614	116515431	SP0618	[L] Replication, recombination and repair	excinuclease ABC, subunit C	uvrC	DNA metabolism	DNA replication, recombination, and repair	COG_category
SPD_0467	blpS	BlpS protein	[K] Transcription	439	226	226	26.4767	476849	477287	198	198	22.051	476849	477287	0.832845	-1.2007	SPD_0467	blpS	476949..477287	+	112	116516604	SP0525	[K] Transcription	blpS protein	blpS	Unknown function	General	COG_category	SPD_0467	SP0525	blpS-blpR-blpH	ATCTTtAAT-(12)-gTCTTGAAT	BlpR regulon	BlpR site
SPD_1072	SPD_1072	hypothetical protein SPD_1072	[S] Function unknown	1375	336	336	12.5677	1098433	1099807	295	295	10.4893	1098433	1099807	0.834623	-1.19815	SPD_1072	-	1098433..1099707	-	424	116515946	SP1213	[S] Function unknown	conserved domain protein		Hypothetical proteins-Domain	Domain	COG_category
SPD_0700	pepN	aminopeptidase N	[E] Amino acid transport and metabolism	2647	7050	7050	136.979	712068	714714	6191	6191	114.35	712068	714714	0.834794	-1.1979	SPD_0700	pepN	712168..714714	+	848	116515610	SP0797	[E] Amino acid transport and metabolism	aminopeptidase N	pepN	Protein fate	Degradation of proteins, peptides, and glycopeptides	COG_category
SPD_0690	SPD_0690	hypothetical protein SPD_0690		292	585	717	126.286	705945	706236	523	630	105.484	705945	706236	0.835274	-1.19721	SPD_0690	-	706045..706236	+	63	116517058	SPXX63
SPD_1854	SPD_1854	hypothetical protein SPD_1854	[L] Replication, recombination and repair	1054	281	281	13.7115	1837576	1838629	247	247	11.4573	1837576	1838629	0.835599	-1.19675	SPD_1854	-	1837576..1838529	-	317	116516707	SP2045	[L] Replication, recombination and repair	conserved hypothetical protein		Hypothetical proteins-Conserved	Conserved	COG_category
SPD_0847	infC	translation initiation factor IF-3	[J] Translation, ribosomal structure and biogenesis	658	2007	2009	157.027	862721	863378	1766	1767	131.292	862721	863378	0.836111	-1.19601	SPD_0847	infC	862821..863378	+	185	116515644	SP0959	[J] Translation, ribosomal structure and biogenesis	translation initiation factor IF-3	infC	Protein synthesis	Translation factors	COG_category
SPD_0437	SPD_0437	hypothetical protein SPD_0437	[S] Function unknown	664	1239	1254	97.1291	441274	441937	1096	1103	81.2148	441274	441937	0.836152	-1.19595	SPD_0437	-	441374..441937	+	187	116516407	SP0488	[S] Function unknown	conserved hypothetical protein		Hypothetical proteins-Conserved	Conserved	COG_category
SPD_0596	SPD_0596	hypothetical protein SPD_0596	[S] Function unknown	2122	108	108	2.61757	620034	622155	95	95	2.1888	620034	622155	0.836194	-1.19589	SPD_0596	-	620134..622155	+	673	116515430	SP0686	[S] Function unknown	conserved hypothetical protein		Hypothetical proteins-Conserved	Conserved	COG_category
SPD_1941	aspS	aspartyl-tRNA synthetase	[J] Translation, ribosomal structure and biogenesis	1864	2307	2325	64.1501	1914397	1916260	2036	2046	53.6645	1914397	1916260	0.836547	-1.19539	SPD_1941	aspS	1914397..1916160	-	587	116516137	SP2114	[J] Translation, ribosomal structure and biogenesis	aspartyl-tRNA synthetase	aspS	Protein synthesis	tRNA aminoacylation	COG_category
SPD_1135	nth	endonuclease III	[L] Replication, recombination and repair	730	548	550	38.7489	1168572	1169301	484	485	32.4823	1168572	1169301	0.838275	-1.19293	SPD_1135	nth	1168572..1169201	-	209	116516035	SP1279	[L] Replication, recombination and repair	endonuclease III	nth	DNA metabolism	DNA replication, recombination, and repair	COG_category
SPD_0848	rpmI	50S ribosomal protein L35	[J] Translation, ribosomal structure and biogenesis	301	1991	1996	341.047	863311	863611	1759	1761	286.036	863311	863611	0.838699	-1.19232	SPD_0848	rpmI	863411..863611	+	66	116516458	SP0960	[J] Translation, ribosomal structure and biogenesis	ribosomal protein L35	rpmI	Protein synthesis	Ribosomal proteins: synthesis and modification	COG_category
SPD_1396	SPD_1396	hypothetical protein SPD_1396	[R] General function prediction	991	1010	1011	52.4684	1417029	1418019	891	892	44.0067	1417029	1418019	0.838728	-1.19228	SPD_1396	-	1417029..1417919	-	296	116515346	SP1566	[R] General function prediction only	conserved hypothetical protein		Hypothetical proteins-Conserved	Conserved	COG_category
SPD_1583	SPD_1583	ABC transporter permease	[G] Carbohydrate transport and metabolism	946	17	17	0.924225	1599681	1600626	15	15	0.775225	1599681	1600626	0.838783	-1.1922	SPD_1583	-	1599681..1600526	-	281	116516106	spr1618_Taq_5i
SPD_0665	pyrDa	dihydroorotate dehydrogenase 1A	[F] Nucleotide transport and metabolism	1036	3618	3618	179.609	685293	686328	3194	3195	150.778	685293	686328	0.839479	-1.19122	SPD_0665	pyrDa	685393..686328	+	311	116516687	SP0764	[F] Nucleotide transport and metabolism	dihydroorotate dehydrogenase A	pyrDa	Purines, pyrimidines, nucleosides, and nucleotides	Pyrimidine ribonucleotide biosynthesis	COG_category
SPD_0821	cbpE	choline binding protein E	[R] General function prediction	1984	1513	1514	39.2468	838411	840394	1336	1338	32.9717	838411	840394	0.840113	-1.19032	SPD_0821	cbpE	838511..840394	+	627	116516225	SP0930	[R] General function prediction only	choline binding protein E	cbpE	Cell envelope	Other	COG_category
SPD_1138	htpX	heat shock protein HtpX	[O] Posttranslational modification, protein turnover, chaperones	1000	2429	2437	125.336	1172177	1173176	2150	2154	105.311	1172177	1173176	0.840229	-1.19015	SPD_1138	htpX	1172177..1173076	-	299	116516057	SP1283	[O] Posttranslational modification, protein turnover, chaperones	heat shock protein HtpX	htpX	Protein fate	Protein folding and stabilization	COG_category
SPD_0933	SPD_0933	hypothetical protein SPD_0933		553	91	95	8.83524	944283	944835	78	84	7.42646	944283	944835	0.840549	-1.1897	SPD_0933	-	944383..944835	+	150	116516404	SP1053		conserved domain protein		Hypothetical proteins-Domain	Domain
SPD_0465	SPD_0465	ABC transporter permease,	[U] Intracellular trafficking and secretion	1150	1230	1230	55.0082	475027	476176	1088	1088	46.255	475027	476176	0.840875	-1.18924	SPD_0465	-	475127..476176	+	349	116516576	SP0523	[U] Intracellular trafficking, secretion, and vesicular transport	ABC transporter, permease protein, putative		Transport and binding proteins	Unknown substrate	COG_category
SPD_0187	nrdD	anaerobic ribonucleoside triphosphate reductase	[F] Nucleotide transport and metabolism	2308	1439	1439	32.066	191078	193385	1274	1274	26.9874	191078	193385	0.84162	-1.18818	SPD_0187	nrdD	191178..193385	+	735	116516887	SP0202	[F] Nucleotide transport and metabolism	anaerobic ribonucleoside-triphosphate reductase	nrdD	Purines, pyrimidines, nucleosides, and nucleotides	2'-Deoxyribonucleotide metabolism	COG_category	SPD_0187	SP0202	nrdD-X-X-X-nrdG	AatCaATATcTtGTGT / cCACTATATtTAGTtc	NrdD Regulon	NrdD site
SPD_1909	pnpS	sensor histidine kinase PnpS	[T] Signal transduction mechanisms	1432	1510	1512	54.3036	1880310	1881741	1338	1340	45.7498	1880310	1881741	0.842482	-1.18697	SPD_1909	pnpS	1880410..1881741	+	443	116515950	SP2083	[T] Signal transduction mechanisms	sensor histidine kinase PnpS	pnpS	Signal transduction	Two-component systems	COG_category
SPD_1712	SPD_1712	oxidoreductase, short chain dehydrogenase/reductase family protein	[R] General function prediction	862	678	680	40.5716	1712485	1713346	602	603	34.2009	1712485	1713346	0.842977	-1.18627	SPD_1712	-	1712485..1713246	-	253	116516362	SP1909	[R] General function prediction only	oxidoreductase, short chain dehydrogenase/reductase family		Unknown function	Enzymes of unknown specificity	COG_category
	xerD	site-specific tyrosine recombinase XerD-like protein	[L] Replication, recombination and repair	841	667	672	41.0954	1669776	1670616	592	596	34.648	1669776	1670616	0.84311	-1.18608	SPD_1657	xerD	1669776..1670516	-	246	116517040
SPD_0109	SPD_0109	amino acid ABC transporter periplasmic amino acid-binding protein,	[E] Amino acid transport and metabolism	907	214	214	12.1346	108397	109303	190	190	10.2417	108397	109303	0.844009	-1.18482	SPD_0109	-	108497..109303	+	268	116516177	SP0112	[E] Amino acid transport and metabolism	amino acid ABC transporter, periplasmic amino acid-binding protein, putative		Transport and binding proteins	Amino acids, peptides and amines	COG_category	SPD_0109	SP0112	abaT2	gTtTATAcaAATAaAA	ArgR Regulon	ArgR site
SPD_1758	rpoC	DNA-directed RNA polymerase subunit beta'	[K] Transcription	3778	11826	11830	161.043	1751843	1755620	10510	10513	136.048	1751843	1755620	0.844791	-1.18372	SPD_1758	rpoC	1751843..1755520	-	1225	116515724	SP1960	[K] Transcription	DNA-directed RNA polymerase, beta subunit	rpoC	Transcription	DNA-dependent RNA polymerase	COG_category
SPD_1622	SPD_1622	ABC transporter ATP-binding protein/permease	[V] Defense mechanisms	1846	2218	2240	62.4074	1637762	1639607	1974	1993	52.7841	1637762	1639607	0.845798	-1.18232	SPD_1622	-	1637762..1639507	-	581	116515751	SP1840	[V] Defense mechanisms	ABC transporter, ATP-binding/permease protein		Transport and binding proteins	Unknown substrate	COG_category
SPD_1017	SPD_1017	hypothetical protein SPD_1017		1279	460	466	18.7385	1036005	1037283	412	415	15.8637	1036005	1037283	0.846583	-1.18122	SPD_1017	-	1036105..1037283	+	392	116517013	SP1153		hypothetical protein		Hypothetical proteins
SPD_0433	SPD_0433	hypothetical protein SPD_0433		313	123	128	21.0322	437308	437620	110	114	17.8069	437308	437620	0.846647	-1.18113	SPD_0433	-	437408..437620	+	70	116516686	NT05SP0979
SPD_0753	pcp	pyrrolidone-carboxylate peptidase	[O] Posttranslational modification, protein turnover, chaperones	745	1029	1030	71.1051	765753	766497	918	919	60.3096	765753	766497	0.848175	-1.179	SPD_0753	pcp	765853..766497	+	214	116515464	SP0860	[O] Posttranslational modification, protein turnover, chaperones	pyrrolidone-carboxylate peptidase	pcp	Protein fate	Degradation of proteins, peptides, and glycopeptides	COG_category
SPD_0146	SPD_0146	CAAX amino terminal protease family protein	[R] General function prediction	778	476	476	31.4664	150808	151585	424	425	26.7077	150808	151585	0.848769	-1.17818	SPD_0146	-	150908..151585	+	225	116516352	SP0143	[R] General function prediction only	conserved domain protein		Hypothetical proteins-Domain	Domain	COG_category
SPD_1359	murE	UDP-N-acetylmuramoylalanyl-D-glutamate--2,6-diaminopimelate ligase	[M] Cell wall/membrane biogenesis	1546	731	731	24.318	1374830	1376375	653	653	20.6505	1374830	1376375	0.849187	-1.1776	SPD_1359	murE	1374930..1376375	+	481	116516282	SP1530	[M] Cell wall/membrane/envelope biogenesis	UDP-N-acetylmuramoylalanyl-D-glutamate--2,6-diaminopimelate ligase	murE	Cell envelope	Biosynthesis and degradation of murein sacculus and peptidoglycan	COG_category
SPD_0413	SPD_0413	hypothetical protein SPD_0413		262	506	507	99.5237	415768	416029	453	453	84.5326	415768	416029	0.849371	-1.17734	SPD_0413	-	415768..415929	-	53	116517055	SP0455		hypothetical protein		Hypothetical proteins
SPD_1237	SPD_1237	hypothetical protein SPD_1237	[S] Function unknown	718	752	753	53.9375	1267568	1268285	667	673	45.8266	1267568	1268285	0.849625	-1.17699	SPD_1237	-	1267568..1268185	-	205	116515535	SP1406	[S] Function unknown	hypothetical protein		Hypothetical proteins		COG_category
SPD_1152	fld	flavodoxin	[C] Energy production and conversion	544	1612	1612	152.4	1182563	1183106	1442	1442	129.597	1182563	1183106	0.850369	-1.17596	SPD_1152	fld	1182563..1183006	-	147	116516999	SP1297	[C] Energy production and conversion	flavodoxin	fld	Energy metabolism	Electron transport	COG_category
SPD_1092	SPD_1092	MutT/nudix family protein	[F] Nucleotide transport and metabolism	568	294	294	26.6207	1122430	1122997	261	263	22.6378	1122430	1122997	0.850385	-1.17594	SPD_1092	-	1122430..1122897	-	155	116516427	SP1235	[F] Nucleotide transport and metabolism	MutT/nudix family protein		DNA metabolism	DNA replication, recombination, and repair	COG_category
SPD_2042	rpsB	30S ribosomal protein S2	[J] Translation, ribosomal structure and biogenesis	880	8072	8073	471.816	2019340	2020219	7224	7224	401.349	2019340	2020219	0.850649	-1.17557	SPD_2042	rpsB	2019340..2020119	-	259	116517128	SP2215	[J] Translation, ribosomal structure and biogenesis	ribosomal protein S2	rpsB	Protein synthesis	Ribosomal proteins: synthesis and modification	COG_category
SPD_0231	SPD_0231	transcriptional activator	[K] Transcription	1081	144	144	6.85105	219169	220249	129	129	5.83434	219169	220249	0.851598	-1.17426	SPD_0231	-	219269..220249	+	326	116517202	SP0247	[K] Transcription	transcriptional regulator		Regulatory functions	DNA interactions	COG_category
SPD_1257	SPD_1257	hypothetical protein SPD_1257		268	453	453	86.9328	1285174	1285441	407	407	74.2484	1285174	1285441	0.85409	-1.17084	SPD_1257	-	1285274..1285441	+	55	116516820	spr1283
SPD_0969	SPD_0969	hypothetical protein SPD_0969	[K] Transcription	1378	1807	1815	67.7404	983046	984423	1630	1633	57.9381	983046	984423	0.855297	-1.16918	SPD_0969	-	983146..984423	+	425	116517139	SP1083	[K] Transcription	conserved hypothetical protein		Hypothetical proteins-Conserved	Conserved	COG_category
SPD_0746	parE	DNA topoisomerase IV subunit B	[L] Replication, recombination and repair	2044	1337	1337	33.6411	757318	759361	1203	1203	28.7748	757318	759361	0.855346	-1.16912	SPD_0746	parE	757418..759361	+	647	116516535	SP0852	[L] Replication, recombination and repair	topoisomerase IV, subunit B	parE	DNA metabolism	DNA replication, recombination, and repair	COG_category
SPD_1865	SPD_1865	alcohol dehydrogenase, zinc-containing	[E] Amino acid transport and metabolism	1159	5230	5230	232.08	1843623	1844781	4706	4706	198.516	1843623	1844781	0.855377	-1.16907	SPD_1865	-	1843623..1844681	-	352	116517097	SP2055	[E] Amino acid transport and metabolism	alcohol dehydrogenase, zinc-containing		Energy metabolism	Fermentation	COG_category	SPD_1865	SP2055	adhA1	AcTTtACTgGTaAATa	AdcR Regulon	AdcR Operator site	ATGAAAGCctaTaCtT	CcpA regulon	CRE site
SPD_0898	SPD_0898	hypothetical protein SPD_0898	[S] Function unknown	610	1043	1043	87.9376	911686	912295	939	939	75.2598	911686	912295	0.855832	-1.16845	SPD_0898	-	911786..912295	+	169	116515492	SP1012	[S] Function unknown	conserved hypothetical protein		Hypothetical proteins-Conserved	Conserved	COG_category
SPD_0825	tmk	thymidylate kinase	[F] Nucleotide transport and metabolism	739	422	422	29.3689	843693	844431	380	380	25.1401	843693	844431	0.856009	-1.16821	SPD_0825	tmk	843793..844431	+	212	116516561	SP0935	[F] Nucleotide transport and metabolism	thymidylate kinase	tmk	Purines, pyrimidines, nucleosides, and nucleotides	Nucleotide and nucleoside interconversions	COG_category
SPD_1142	ffh	signal recognition particle protein	[U] Intracellular trafficking and secretion	1672	1418	1418	43.6174	1176275	1177946	1278	1279	37.3992	1176275	1177946	0.857436	-1.16627	SPD_1142	ffh	1176275..1177846	-	523	116515651	SP1287	[U] Intracellular trafficking, secretion, and vesicular transport	signal recognition particle protein	ffh	Protein fate	Protein and peptide secretion and trafficking	COG_category
SPD_1001	ligA	NAD-dependent DNA ligase LigA	[L] Replication, recombination and repair	2059	1464	1464	36.5683	1010917	1012975	1319	1321	31.3671	1010917	1012975	0.857767	-1.16582	SPD_1001	ligA	1011017..1012975	+	652	116516470	SP1117	[L] Replication, recombination and repair	DNA ligase, NAD-dependent	ligA	DNA metabolism	DNA replication, recombination, and repair	COG_category
SPD_1337	atpA	F0F1 ATP synthase subunit alpha	[C] Energy production and conversion	1606	11607	11619	372.086	1352312	1353917	10471	10489	319.313	1352312	1353917	0.858169	-1.16527	SPD_1337	atpA	1352312..1353817	-	501	116517209	SP1510	[C] Energy production and conversion	ATP synthase F1, alpha subunit	atpA	Energy metabolism	ATP-proton motive force interconversion	COG_category
SPD_1572	SPD_1572	hypothetical protein SPD_1572	[S] Function unknown	844	288	288	17.5497	1590766	1591609	259	260	15.0612	1590766	1591609	0.8582	-1.16523	SPD_1572	-	1590766..1591509	-	247	116515693	SP1781	[S] Function unknown	conserved hypothetical protein		Hypothetical proteins-Conserved	Conserved	COG_category
SPD_1896	gltX	glutamyl-tRNA synthetase	[J] Translation, ribosomal structure and biogenesis	1561	3492	3492	115.051	1865079	1866639	3156	3156	98.8466	1865079	1866639	0.859152	-1.16394	SPD_1896	gltX	1865079..1866539	-	486	116516946	SP2069	[J] Translation, ribosomal structure and biogenesis	glutamyl-tRNA synthetase	gltX	Protein synthesis	tRNA aminoacylation	COG_category
SPD_0491	SPD_0491	hypothetical protein SPD_0491	[R] General function prediction	550	286	292	27.3049	497162	497711	259	264	23.4676	497162	497711	0.859466	-1.16351	SPD_0491	-	497262..497711	+	149	116516878	SP0565	[R] General function prediction only	conserved domain protein		Hypothetical proteins-Domain	Domain	COG_category
SPD_0401	rpmB	50S ribosomal protein L28	[J] Translation, ribosomal structure and biogenesis	289	2411	2411	429.061	402205	402493	2180	2180	368.796	402205	402493	0.859541	-1.16341	SPD_0401	rpmB	402305..402493	+	62	116515847	SP0441	[J] Translation, ribosomal structure and biogenesis	ribosomal protein L28	rpmB	Protein synthesis	Ribosomal proteins: synthesis and modification	COG_category
SPD_1335	atpD	F0F1 ATP synthase subunit beta	[C] Energy production and conversion	1507	9671	9687	330.595	1349926	1351432	8753	8761	284.229	1349926	1351432	0.859749	-1.16313	SPD_1335	atpD	1349926..1351332	-	468	116516544	SP1508	[C] Energy production and conversion	ATP synthase F1, beta subunit	atpD	Energy metabolism	ATP-proton motive force interconversion	COG_category
SPD_2024	SPD_2024	ABC transporter ATP-binding protein	[P] Inorganic ion transport and metabolism	829	178	178	11.043	2003472	2004300	161	161	9.49508	2003472	2004300	0.859831	-1.16302	SPD_2024	-	2003472..2004200	-	242	116517002	SP2196	[P] Inorganic ion transport and metabolism	ABC transporter, ATP-binding protein		Transport and binding proteins	Unknown substrate	COG_category	SPD_2024	SP2196	ctsR-clpC	aTAGTCAAAcAaGGTCAAggTttA	CtsR Regulon	CtsR Site					comX	operon 2028-2023
SPD_0035	SPD_0035	hypothetical protein SPD_0035		334	20	21	3.23365	30143	30476	18	19	2.78122	30143	30476	0.860086	-1.16267	SPD_0035	-	30143..30376	-	77	116516818	SP0029		hypothetical protein		Hypothetical proteins
SPD_1220	potH	spermidine/putrescine ABC transporter permease	[E] Amino acid transport and metabolism	907	435	454	25.7436	1252155	1253061	399	411	22.1545	1252155	1253061	0.860584	-1.162	SPD_1220	potH	1252155..1252961	-	268	116515539	SP1388	[E] Amino acid transport and metabolism	spermidine/putrescine ABC transporter, permease protein	potH	Transport and binding proteins	Amino acids, peptides and amines	COG_category
SPD_1684	SPD_1684			171	210	223	67.0701	1698517	1698687	180	202	57.7541	1698517	1698687	0.861101	-1.1613
SPD_1823	gap	glyceraldehyde-3-phosphate dehydrogenase	[G] Carbohydrate transport and metabolism	1108	37505	37505	1740.88	1807486	1808593	34016	34016	1500.97	1807486	1808593	0.862187	-1.15984	SPD_1823	gap	1807486..1808493	-	335	116516442	SP2012	[G] Carbohydrate transport and metabolism	glyceraldehyde 3-phosphate dehydrogenase	gap	Energy metabolism	Glycolysis/gluconeogenesis	COG_category											comX	operon 1828-1822
SPD_1143	SPD_1143	hypothetical protein SPD_1143	[S] Function unknown	433	174	174	20.6672	1177858	1178290	158	158	17.8401	1177858	1178290	0.863208	-1.15847	SPD_1143	-	1177858..1178190	-	110	116515551	SP1288	[S] Function unknown	conserved hypothetical protein		Hypothetical proteins-Conserved	Conserved	COG_category
SPD_0938	SPD_0938	hypothetical protein SPD_0938		688	33	33	2.46687	947586	948273	30	30	2.13187	947586	948273	0.864201	-1.15714	SPD_0938	-	947686..948273	+	195	116515758	spr0959_Dde_5i
SPD_1715	SPD_1715	hypothetical protein SPD_1715		400	660	661	84.9888	1714235	1714634	599	601	73.4585	1714235	1714634	0.864332	-1.15696	SPD_1715	-	1714235..1714534	-	99	116516247	SP1912		hypothetical protein		Hypothetical proteins
SPD_1010	SPD_1010	hypothetical protein SPD_1010	[S] Function unknown	547	199	199	18.7105	1025243	1025789	181	181	16.1778	1025243	1025789	0.864635	-1.15656	SPD_1010	-	1025243..1025689	-	148	116517193	SP1127	[S] Function unknown	hypothetical protein		Hypothetical proteins		COG_category	SPD_1010	SP1127	yueI	AaGtAAtCGCTTTCtT	CcpA regulon	CRE site
SPD_0111	argH	argininosuccinate lyase	[E] Amino acid transport and metabolism	1492	421	421	14.5122	110445	111936	382	383	12.5504	110445	111936	0.864817	-1.15631	SPD_0111	argH	110545..111936	+	463	116516947	spr0103
SPD_1976	argF	ornithine carbamoyltransferase	[E] Amino acid transport and metabolism	1117	1423	1423	65.5197	1950171	1951287	1295	1295	56.6819	1950171	1951287	0.865112	-1.15592	SPD_1976	argF	1950271..1951287	+	338	116516173	SP2150	[E] Amino acid transport and metabolism	ornithine carbamoyltransferase	argF	Energy metabolism	Amino acids and amines	COG_category	SPD_1976	SP2150	arcA-arcB-arcC	ATGTTAtgTATaaTAACAT	GlnR Regulon	GlnR binding site
	rrfC			216	0	6209	1478.39	1797373	1797588	0	5656	1280.22	1797373	1797588	0.865955	-1.15479
SPD_1978	SPD_1978	hypothetical protein SPD_1978	[S] Function unknown	1612	442	442	14.1019	1952508	1954119	403	403	12.2227	1952508	1954119	0.866743	-1.15374	SPD_1978	-	1952608..1954119	+	503	116516100	SP2152	[S] Function unknown	conserved hypothetical protein		Hypothetical proteins-Conserved	Conserved	COG_category	SPD_1978	SP2152	arcD-arcT	taGAAAGCGtTTTCtT	CcpA regulon	CRE site
SPD_1625	SPD_1625	hypothetical protein SPD_1625		328	99	115	18.032	1640391	1640718	92	105	15.651	1640391	1640718	0.867958	-1.15213	SPD_1625	-	1640391..1640618	-	75	116516579	SP1844		hypothetical protein		Hypothetical proteins
SPD_0302	SPD_0302	hypothetical protein SPD_0302		343	35	35	5.248	300409	300751	32	32	4.56124	300409	300751	0.869139	-1.15056	SPD_0302	-	300409..300651	-	80	116516600	spr0300
SPD_0412	SPD_0412	amino acid ABC transporter amino acid-binding protein/permease	[E] Amino acid transport and metabolism	1666	1552	1553	47.942	412179	413844	1419	1420	41.6717	412179	413844	0.869209	-1.15047	SPD_0412	-	412179..413744	-	521	116516213	SP0453	[E] Amino acid transport and metabolism	amino acid ABC transporter, amino acid-binding protein/permease protein		Transport and binding proteins	Amino acids, peptides and amines	COG_category
SPD_1636	SPD_1636	alcohol dehydrogenase, zinc-containing	[E] Amino acid transport and metabolism	1138	95	95	4.2934	1650517	1651654	87	87	3.7377	1650517	1651654	0.870569	-1.14867	SPD_1636	-	1650517..1651554	-	345	116516381	SP1855	[E] Amino acid transport and metabolism	alcohol dehydrogenase, zinc-containing		Energy metabolism	Fermentation	COG_category	SPD_1636	SP1855	nmlR-adhC	gCTTGACTTGgAGTCAACT	NmlR Regulon	NmlR site
SPD_0110	argG	argininosuccinate synthase	[E] Amino acid transport and metabolism	1297	299	300	11.896	109220	110516	275	275	10.3662	109220	110516	0.871403	-1.14758	SPD_0110	argG	109320..110516	+	398	116515666	spr0102
SPD_1810	SPD_1810			173	0	36	10.7023	1797124	1797296	0	33	9.326	1797124	1797296	0.871403	-1.14758
SPD_0987	SPD_0987	hypothetical protein SPD_0987	[S] Function unknown	400	1177	1177	151.334	999729	1000128	1079	1079	131.883	999729	1000128	0.87147	-1.14749	SPD_0987	-	999729..1000028	-	99	116516611	SP1102	[S] Function unknown	conserved hypothetical protein TIGR00103		Hypothetical proteins-Conserved	Conserved	COG_category
SPD_0963	SPD_0963	hypothetical protein SPD_0963		235	532	532	116.43	976929	977163	486	488	101.527	976929	977163	0.871998	-1.14679	SPD_0963	-	977029..977163	+	44	116516165	SP1078		hypothetical protein		Hypothetical proteins
SPD_0404	ilvB	acetolactate synthase catalytic subunit	[E] Amino acid transport and metabolism	1801	988	997	28.4709	404786	406586	907	915	24.839	404786	406586	0.872436	-1.14622	SPD_0404	ilvB	404886..406586	+	566	116516357	SP0445	[E] Amino acid transport and metabolism	acetolactate synthase, large subunit, biosynthetic type	ilvB	Amino acid biosynthesis	Pyruvate family	COG_category	SPD_0404	SP0445	ilvB-ilvH-ilvC	TTtaATAAaAAcAaAA	ArgR Regulon	ArgR site
SPD_0967	murA-1	UDP-N-acetylglucosamine 1-carboxyvinyltransferase	[M] Cell wall/membrane biogenesis	1360	1503	1503	56.8382	981227	982586	1380	1381	49.6458	981227	982586	0.873458	-1.14487	SPD_0967	murA-1	981327..982586	+	419	116515884	SP1081	[M] Cell wall/membrane/envelope biogenesis	UDP-N-acetylglucosamine 1-carboxyvinyltransferase	murA	Cell envelope	Biosynthesis and degradation of murein sacculus and peptidoglycan	COG_category
SPD_1439	rpsO	30S ribosomal protein S15	[J] Translation, ribosomal structure and biogenesis	370	5199	5199	722.667	1457120	1457489	4777	4777	631.22	1457120	1457489	0.87346	-1.14487	SPD_1439	rpsO	1457120..1457389	-	89	116517150	SP1626	[J] Translation, ribosomal structure and biogenesis	ribosomal protein S15	rpsO	Protein synthesis	Ribosomal proteins: synthesis and modification	COG_category
	rrfA			216	0	6123	1457.91	19823	20038	0	5635	1275.46	19823	20038	0.874857	-1.14304
SPD_0747	SPD_0747	hypothetical protein SPD_0747		226	190	190	43.238	759382	759607	175	175	37.8579	759382	759607	0.875572	-1.14211	SPD_0747	-	759482..759607	+	41	116516296	SP0854		hypothetical protein		Hypothetical proteins
	rrfD			216	0	6167	1468.39	1859298	1859513	0	5682	1286.1	1859298	1859513	0.87586	-1.14173
SPD_1575	SPD_1575	hypothetical protein SPD_1575		1204	512	526	22.4688	1592993	1594196	458	485	19.6944	1592993	1594196	0.876523	-1.14087	SPD_1575	-	1592993..1594096	-	367	116517094	SP1784		hypothetical protein		Hypothetical proteins
SPD_1955	SPD_1955	hypothetical protein SPD_1955		220	175	182	42.547	1923287	1923506	154	168	37.3348	1923287	1923506	0.877496	-1.13961	SPD_1955	-	1923387..1923506	+	39	116516770	SPXX62
SPD_2041	tsf	elongation factor Ts	[J] Translation, ribosomal structure and biogenesis	1141	7122	7122	321.023	2018234	2019374	6580	6580	281.947	2018234	2019374	0.878277	-1.13859	SPD_2041	tsf	2018234..2019274	-	346	116516076	SP2214	[J] Translation, ribosomal structure and biogenesis	translation elongation factor Ts	tsf	Protein synthesis	Translation factors	COG_category
SPD_1621	SPD_1621	ABC transporter ATP-binding protein/permease	[V] Defense mechanisms	1852	2408	2426	67.3705	1636021	1637872	2234	2242	59.1864	1636021	1637872	0.878521	-1.13828	SPD_1621	-	1636021..1637772	-	583	116516065	SP1839	[V] Defense mechanisms	ABC transporter, ATP-binding/permease protein		Transport and binding proteins	Unknown substrate	COG_category
SPD_1753	SPD_1753	serine protease, subtilase family protein	[O] Posttranslational modification, protein turnover, chaperones	1840	106	106	2.96284	1747082	1748921	98	98	2.60397	1747082	1748921	0.878876	-1.13782	SPD_1753	-	1747182..1748921	+	579	116515961	SPXX38
SPD_1219	potC	spermidine/putrescine ABC transporter permease	[E] Amino acid transport and metabolism	874	358	363	21.3607	1251385	1252258	333	336	18.7956	1251385	1252258	0.879914	-1.13648	SPD_1219	potC	1251385..1252158	-	257	116517092	SP1387	[E] Amino acid transport and metabolism	spermidine/putrescine ABC transporter, permease protein	potC	Transport and binding proteins	Amino acids, peptides and amines	COG_category
SPD_1804	SPD_1804			174	0	27	7.98058	1796587	1796760	0	25	7.02455	1796587	1796760	0.880205	-1.1361
SPD_1730	SPD_1730			500	67	68	6.99454	1724390	1724889	62	63	6.16025	1724390	1724889	0.880722	-1.13543
SPD_0989	rplU	50S ribosomal protein L21	[J] Translation, ribosomal structure and biogenesis	415	2989	3005	372.406	1001216	1001630	2781	2787	328.334	1001216	1001630	0.881658	-1.13423	SPD_0989	rplU	1001316..1001630	+	104	116516747	SP1105	[J] Translation, ribosomal structure and biogenesis	ribosomal protein L21	rplU	Protein synthesis	Ribosomal proteins: synthesis and modification	COG_category
SPD_1186	SPD_1186	hypothetical protein SPD_1186		283	26	28	5.08852	1214540	1214822	24	26	4.49174	1214540	1214822	0.88272	-1.13286	SPD_1186	-	1214640..1214822	+	60	116515620	SP1353		hypothetical protein		Hypothetical proteins
SPD_0834	pyrH	uridylate kinase	[F] Nucleotide transport and metabolism	838	1466	1470	90.218	850653	851490	1362	1366	79.6956	850653	851490	0.883366	-1.13203	SPD_0834	pyrH	850753..851490	+	245	116515310	SP0944	[F] Nucleotide transport and metabolism	uridylate kinase	pyrH	Purines, pyrimidines, nucleosides, and nucleotides	Nucleotide and nucleoside interconversions	COG_category
SPD_0696	SPD_0696	MutT/nudix family protein	[F] Nucleotide transport and metabolism	580	274	274	24.2964	709404	709983	253	255	21.4951	709404	709983	0.884702	-1.13032	SPD_0696	-	709504..709983	+	159	116516157	SP0794	[F] Nucleotide transport and metabolism	MutT/nudix family protein		DNA metabolism	DNA replication, recombination, and repair	COG_category
SPD_1869	SPD_1869	hypothetical protein SPD_1869	[S] Function unknown	958	495	495	26.5742	1849235	1850192	461	461	23.5268	1849235	1850192	0.885326	-1.12953	SPD_1869	-	1849335..1850192	+	285	116515894	SP2059	[S] Function unknown	conserved hypothetical protein		Hypothetical proteins-Conserved	Conserved	COG_category
SPD_0708	SPD_0708	hydrolase, haloacid dehalogenase-like family protein	[R] General function prediction	664	440	440	34.0804	722671	723334	410	410	30.1886	722671	723334	0.885806	-1.12892	SPD_0708	-	722771..723334	+	187	116515873	SP0805	[R] General function prediction only	hydrolase, haloacid dehalogenase-like family		Unknown function	Enzymes of unknown specificity	COG_category
SPD_1538	SPD_1538	hypothetical protein SPD_1538		388	420	428	56.7325	1561307	1561694	383	399	50.2769	1561307	1561694	0.88621	-1.1284	SPD_1538	-	1561307..1561594	-	95	116515856	SP1728		hypothetical protein		Hypothetical proteins
SPD_0570	SPD_0570	ribonuclease BN,	[S] Function unknown	961	354	355	18.9987	591994	592954	330	331	16.8396	591994	592954	0.886354	-1.12822	SPD_0570	-	592094..592954	+	286	116516563	SP0657	[S] Function unknown	ribonuclease BN, putative		Transcription	RNA processing	COG_category
SPD_1539	SPD_1539			724	375	385	27.349	1561623	1562346	336	359	24.2428	1561623	1562346	0.886423	-1.12813
SPD_1879	SPD_1879			184	34	45	12.5781	1858274	1858457	24	42	11.1599	1858274	1858457	0.887246	-1.12708
SPD_1002	pulA	pullulanase, type I	[G] Carbohydrate transport and metabolism	2380	2029	2029	43.8455	1012987	1015366	1895	1895	38.9278	1012987	1015366	0.88784	-1.12633	SPD_1002	pulA	1013087..1015366	+	759	116515362	SP1118	[G] Carbohydrate transport and metabolism	pullulanase, putative		Energy metabolism	Biosynthesis and degradation of polysaccharides	COG_category
SPD_0954	SPD_0954	hypothetical protein SPD_0954	[R] General function prediction	1135	727	727	32.9427	968135	969269	679	679	29.2484	968135	969269	0.887857	-1.12631	SPD_0954	-	968235..969269	+	344	116517122	SP1069	[R] General function prediction only	conserved hypothetical protein		Hypothetical proteins-Conserved	Conserved	COG_category
SPD_1201	licD3	phosphotransferase LicD3	[M] Cell wall/membrane biogenesis	946	703	706	38.3825	1230156	1231101	657	661	34.1616	1230156	1231101	0.890029	-1.12356	SPD_1201	licD3	1230156..1231001	-	281	116515753	SP1367	[M] Cell wall/membrane/envelope biogenesis	licD3 protein	licD3	Cell envelope	Biosynthesis and degradation of surface polysaccharides and lipopolysaccharides	COG_category
SPD_0334	aliA	oligopeptide ABC transporter oligopeptide-binding protein AliA	[E] Amino acid transport and metabolism	2083	3202	3202	79.0591	332540	334622	2998	2998	70.3671	332540	334622	0.890057	-1.12352	SPD_0334	aliA	332640..334622	+	660	116515982	SP0366	[E] Amino acid transport and metabolism	oligopeptide ABC transporter, oligopeptide-binding protein AliA	aliA	Transport and binding proteins	Amino acids, peptides and amines	COG_category	SPD_0334	SP0366	oppA2	AAaaTTCTGAAAATT	CodY regulon	CodY binding site
SPD_1452	SPD_1452	hypothetical protein SPD_1452		493	171	174	18.1519	1467056	1467548	163	163	16.1647	1467056	1467548	0.890524	-1.12293	SPD_1452	-	1467156..1467548	+	130	116516107	SP1640		hypothetical protein		Hypothetical proteins
SPD_2067	SPD_2067	SPOUT methyltransferase superfamily protein	[S] Function unknown	580	206	206	18.2667	2043244	2043823	193	193	16.2688	2043244	2043823	0.89063	-1.1228	SPD_2067	-	2043244..2043723	-	159	116515560	SP2238	[S] Function unknown	conserved hypothetical protein		Hypothetical proteins-Conserved	Conserved	COG_category
SPD_0962	SPD_0962	hypothetical protein SPD_0962	[K] Transcription	277	336	336	62.3849	976694	976970	315	315	55.5979	976694	976970	0.891207	-1.12207	SPD_0962	-	976794..976970	+	58	116516478	SP1077	[K] Transcription	conserved domain protein		Hypothetical proteins-Domain	Domain	COG_category
SPD_0699	SPD_0699	hypothetical protein SPD_0699	[S] Function unknown	541	225	234	22.2453	711505	712045	213	220	19.8817	711505	712045	0.893746	-1.11889	SPD_0699	-	711605..712045	+	146	116516645	SP0796	[S] Function unknown	conserved hypothetical protein		Hypothetical proteins-Conserved	Conserved	COG_category
SPD_0719	SPD_0719	amino acid ABC transporter permease	[E] Amino acid transport and metabolism	784	651	652	42.7712	734284	735067	611	613	38.2271	734284	735067	0.893759	-1.11887	SPD_0719	-	734384..735067	+	227	116516598	SP0823	[E] Amino acid transport and metabolism	amino acid ABC transporter, permease protein		Transport and binding proteins	Amino acids, peptides and amines	COG_category	SPD_0719	SP0823	artD-artE	TTaaATTtTAATtCAA	ArgR Regulon	ArgR site
SPD_1682	SPD_1682			188	67	67	18.3289	1698314	1698501	63	63	16.3836	1698314	1698501	0.893868	-1.11873
SPD_1258	SPD_1258	peptidase, U32 family protein	[O] Posttranslational modification, protein turnover, chaperones	1387	1838	1960	72.6774	1285696	1287082	1714	1844	64.9998	1285696	1287082	0.89436	-1.11812	SPD_1258	-	1285696..1286982	-	428	116516724	SP1429	[O] Posttranslational modification, protein turnover, chaperones	peptidase, U32 family		Protein fate	Degradation of proteins, peptides, and glycopeptides	COG_category
SPD_0105	SPD_0105	hypothetical protein SPD_0105		349	16	17	2.50521	104537	104885	15	16	2.24141	104537	104885	0.894702	-1.11769	SPD_0105	-	104537..104785	-	82	116515849	SP0108		hypothetical protein		Hypothetical proteins
SPD_1571	SPD_1571	oligoendopeptidase F,	[E] Amino acid transport and metabolism	1897	988	988	26.7861	1588959	1590855	928	930	23.9686	1588959	1590855	0.894815	-1.11755	SPD_1571	-	1588959..1590755	-	598	116516584	SP1780	[E] Amino acid transport and metabolism	oligoendopeptidase F, putative		Protein fate	Degradation of proteins, peptides, and glycopeptides	COG_category
SPD_1222	murB	UDP-N-acetylenolpyruvoylglucosamine reductase	[M] Cell wall/membrane biogenesis	1051	327	327	16.0017	1254158	1255208	308	308	14.3277	1254158	1255208	0.895386	-1.11684	SPD_1222	murB	1254158..1255108	-	316	116515736	SP1390	[M] Cell wall/membrane/envelope biogenesis	UDP-N-acetylenolpyruvoylglucosamine reductase	murB	Cell envelope	Biosynthesis and degradation of murein sacculus and peptidoglycan	COG_category
SPD_0230	SPD_0230	transcriptional regulator, DeoR family protein	[G] Carbohydrate transport and metabolism	847	69	69	4.18973	218410	219256	65	65	3.75195	218410	219256	0.895513	-1.11668	SPD_0230	-	218510..219256	+	248	116516292	SP0246	[G] Carbohydrate transport and metabolism	transcriptional regulator, DeoR family		Regulatory functions	DNA interactions	COG_category
SPD_1033	SPD_1033	hypothetical protein SPD_1033		748	329	329	22.6211	1059135	1059882	310	310	20.2622	1059135	1059882	0.895722	-1.11642	SPD_1033	-	1059135..1059782	-	215	116515370	SP1170		hypothetical protein		Hypothetical proteins
SPD_1454	SPD_1454	hypothetical protein SPD_1454		538	352	352	33.6496	1467707	1468244	332	332	30.1706	1467707	1468244	0.896608	-1.11531	SPD_1454	-	1467807..1468244	+	145	116516358	SP1641		conserved domain protein		Hypothetical proteins-Domain	Domain
SPD_1016	rexA	exonuclease RexA	[L] Replication, recombination and repair	3751	1202	1203	16.4945	1032185	1035935	1136	1137	14.8198	1032185	1035935	0.898467	-1.11301	SPD_1016	rexA	1032285..1035935	+	1216	116515444	SP1152	[L] Replication, recombination and repair	exonuclease RexA	rexA	DNA metabolism	DNA replication, recombination, and repair	COG_category
SPD_1041	nrdH	glutaredoxin-like protein NrdH	[O] Posttranslational modification, protein turnover, chaperones	319	776	776	125.11	1069419	1069737	735	735	112.648	1069419	1069737	0.900395	-1.11062	SPD_1041	nrdH	1069519..1069737	+	72	116516941	SP1178	[O] Posttranslational modification, protein turnover, chaperones	NrdH-redoxin	nrdH	Purines, pyrimidines, nucleosides, and nucleotides	2'-Deoxyribonucleotide metabolism	COG_category	SPD_1041	SP1178	nrdH-nrdE-nrdF	ACACTATATATtGTGT / cCACTATATtTAGTtc	NrdD Regulon	NrdD site
SPD_0532	recJ	single-stranded-DNA-specific exonuclease RecJ	[L] Replication, recombination and repair	2323	1544	1544	34.1836	542731	545053	1463	1463	30.7909	542731	545053	0.90075	-1.11019	SPD_0532	recJ	542831..545053	+	740	116517143	SP0611	[L] Replication, recombination and repair	single-stranded-DNA-specific exonuclease RecJ	recJ	DNA metabolism	DNA replication, recombination, and repair	COG_category
SPD_0607	SPD_0607			352	58	58	8.47433	631483	631834	55	55	7.63919	631483	631834	0.901451	-1.10932
SPD_1129	licD1	phosphotransferase LicD1	[M] Cell wall/membrane biogenesis	904	502	503	28.6167	1160291	1161194	478	478	25.8516	1160291	1161194	0.903373	-1.10696	SPD_1129	licD1	1160391..1161194	+	267	116516858	SP1273	[M] Cell wall/membrane/envelope biogenesis	licD1 protein	licD1	Cell envelope	Biosynthesis and degradation of surface polysaccharides and lipopolysaccharides	COG_category
SPD_0335	SPD_0335	cell wall surface anchor family protein		5404	81	81	0.770885	334822	340225	77	77	0.696631	334822	340225	0.903677	-1.10659	SPD_0335	-	334922..340225	+	1767	116515461	SPXX18
SPD_1792	SPD_1792	hypothetical protein SPD_1792		394	41	41	5.3519	1787249	1787642	39	39	4.83945	1787249	1787642	0.904249	-1.10589	SPD_1792	-	1787249..1787542	-	97	116516320	SP1995		conserved hypothetical protein		Hypothetical proteins-Conserved	Conserved
SPD_1448	SPD_1448	Rrf2 family protein	[K] Transcription	538	451	452	43.2092	1464737	1465274	430	430	39.0763	1464737	1465274	0.904352	-1.10576	SPD_1448	-	1464737..1465174	-	145	116515825	SP1636	[K] Transcription	Rrf2 family protein		Unknown function	General	COG_category
	rrfB			216	0	5915	1408.38	1699822	1700037	0	5630	1274.33	1699822	1700037	0.904818	-1.1052
SPD_1653	SPD_1653	hypothetical protein SPD_1653	[S] Function unknown	343	230	230	34.4869	1667509	1667851	219	219	31.216	1667509	1667851	0.905157	-1.10478	SPD_1653	-	1667509..1667751	-	80	116516197	spr1688_Dde_5i
SPD_1450	SPD_1450	iron-dependent transcriptional regulator	[K] Transcription	751	514	523	35.8164	1466104	1466854	487	498	32.4203	1466104	1466854	0.90518	-1.10475	SPD_1450	-	1466204..1466854	+	216	116516746	SP1638	[K] Transcription	iron-dependent transcriptional regulator		Regulatory functions	DNA interactions	COG_category
SPD_0423	SPD_0423	ROK family protein	[G] Carbohydrate transport and metabolism	1324	170	170	6.6036	424598	425921	162	162	5.98211	424598	425921	0.905886	-1.10389	SPD_0423	-	424598..425821	-	407	116517006	SP0473	[G] Carbohydrate transport and metabolism	ROK family protein		Regulatory functions	DNA interactions	COG_category	SPD_0423	SP0473	celQ	caGAAAGCGtTgTCAa	CcpA regulon	CRE site
SPD_0345	cbpC	choline binding protein C	[R] General function prediction	1117	556	556	25.6001	349385	350501	530	530	23.198	349385	350501	0.906168	-1.10355	SPD_0345	cbpC	349485..350501	+	338	116515498	SP0377	[R] General function prediction only	choline binding protein C	cbpC	Cell envelope	Other	COG_category
SPD_2018	SPD_2018	hypothetical protein SPD_2018	[S] Function unknown	628	840	840	68.7923	1997228	1997855	801	802	62.437	1997228	1997855	0.907617	-1.10179	SPD_2018	-	1997228..1997755	-	175	116516618	SP2191	[S] Function unknown	conserved hypothetical protein		Hypothetical proteins-Conserved	Conserved	COG_category
SPD_1014	SPD_1014	IS630-Spn1, transposase Orf1	[L] Replication, recombination and repair	451	76	278	31.7021	1028138	1028588	98	266	28.8358	1028138	1028588	0.909587	-1.0994	SPD_1014	-	1028138..1028488	-	116	116515851	SP1149	[L] Replication, recombination and repair	IS630-Spn1, transposase Orf1		Mobile and extrachromosomal element functions	Transposon functions	COG_category
SPD_0990	SPD_0990	hypothetical protein SPD_0990	[J] Translation, ribosomal structure and biogenesis	445	3534	3541	409.247	1001546	1001990	3377	3390	372.449	1001546	1001990	0.910083	-1.0988	SPD_0990	-	1001646..1001990	+	114	116515440	SP1106	[J] Translation, ribosomal structure and biogenesis	conserved hypothetical protein		Hypothetical proteins-Conserved	Conserved	COG_category
SPD_0603	SPD_0603	hypothetical protein SPD_0603		898	189	189	10.8244	627207	628104	181	181	9.85439	627207	628104	0.910383	-1.09844	SPD_0603	-	627307..628104	+	265	116517120	SP0694		conserved domain protein		Hypothetical proteins-Domain	Domain
SPD_1803	SPD_1803	hypothetical protein SPD_1803		280	24	24	4.40832	1795793	1796072	23	23	4.01603	1795793	1796072	0.911012	-1.09768	SPD_1803	-	1795793..1795972	-	59	116515357	SP2005		hypothetical protein		Hypothetical proteins
SPD_1040	ptsH	phosphocarrier protein HPr	[G] Carbohydrate transport and metabolism	364	4416	4433	626.349	1068905	1069268	4241	4253	571.244	1068905	1069268	0.912021	-1.09647	SPD_1040	ptsH	1068905..1069168	-	87	116516713	SP1177	[G] Carbohydrate transport and metabolism	phosphocarrier protein HPr	ptsH	Transport and binding proteins	Carbohydrates, organic alcohols, and acids	COG_category
SPD_0981	SPD_0981	hypothetical protein SPD_0981	[S] Function unknown	670	98	99	7.59942	993887	994556	94	95	6.93228	993887	994556	0.912212	-1.09624	SPD_0981	-	993887..994456	-	189	116516210	SP1096	[S] Function unknown	conserved hypothetical protein		Hypothetical proteins-Conserved	Conserved	COG_category	SPD_0981	SP1096	SGO_1223	ATaAAtcCGCTTTCAa	CcpA regulon	CRE site					comX	operon 981-974
SPD_1486	penA	penicillin-binding protein 2B	[M] Cell wall/membrane biogenesis	2158	1702	1703	40.5867	1501747	1503904	1634	1636	37.0646	1501747	1503904	0.913221	-1.09502	SPD_1486	penA	1501747..1503804	-	685	116517156	SP1673	[M] Cell wall/membrane/envelope biogenesis	penicillin-binding protein 2B	penA	Cell envelope	Biosynthesis and degradation of murein sacculus and peptidoglycan	COG_category
SPD_1371	asnC	asparaginyl-tRNA synthetase	[J] Translation, ribosomal structure and biogenesis	1444	2744	2757	98.1951	1383297	1384740	2645	2654	89.8589	1383297	1384740	0.915106	-1.09277	SPD_1371	asnC	1383297..1384640	-	447	116515635			asparaginyl-tRNA synthetase
SPD_0462	SPD_0462	hypothetical protein SPD_0462		388	245	246	32.6079	473624	474011	236	237	29.8637	473624	474011	0.915842	-1.09189	SPD_0462	-	473624..473911	-	95	116516237	SP0520		hypothetical protein		Hypothetical proteins
SPD_0682	SPD_0682	hypothetical protein SPD_0682		247	526	552	114.938	698178	698424	507	532	105.303	698178	698424	0.916178	-1.09149	SPD_0682	-	698178..698324	-	48	116516284	SPD_0682_5i
SPD_1110	SPD_1110	hypothetical protein SPD_1110		262	53	57	11.1891	1143771	1144032	53	55	10.2633	1143771	1144032	0.917266	-1.0902	SPD_1110	-	1143771..1143932	-	53	116516694	SP1252		hypothetical protein		Hypothetical proteins
SPD_0818	SPD_0818	transcriptional regulator, LysR family protein	[K] Transcription	1009	876	885	45.1099	836165	837173	850	854	41.3804	836165	837173	0.917322	-1.09013	SPD_0818	-	836265..837173	+	302	116515669	SP0927	[K] Transcription	transcriptional regulator, LysR family		Regulatory functions	DNA interactions	COG_category
SPD_0749	ilvE	branched-chain amino acid aminotransferase	[E] Amino acid transport and metabolism	1123	1239	1239	56.7429	762282	763404	1196	1196	52.069	762282	763404	0.917629	-1.08976	SPD_0749	ilvE	762382..763404	+	340	116516002	SP0856	[E] Amino acid transport and metabolism	branched-chain amino acid aminotransferase	ilvE	Amino acid biosynthesis	Pyruvate family	COG_category	SPD_0749	SP0856	ilvE	AATTTTCTGAAAATT	CodY regulon	CodY binding site
SPD_1217	SPD_1217	hypothetical protein SPD_1217	[S] Function unknown	586	329	329	28.8748	1249058	1249643	318	318	26.5312	1249058	1249643	0.918837	-1.08833	SPD_1217	-	1249058..1249543	-	161	116515414	SP1384	[S] Function unknown	conserved hypothetical protein		Hypothetical proteins-Conserved	Conserved	COG_category
	rpmE2	50S ribosomal protein L31 type B	[J] Translation, ribosomal structure and biogenesis	343	6155	6155	922.899	1184041	1184383	5951	5951	848.249	1184041	1184383	0.919114	-1.088	SPD_1154	rpmE2	1184141..1184383	+	80	116515764
SPD_1449	SPD_1449	hypothetical protein SPD_1449	[R] General function prediction	943	614	614	33.487	1465250	1466192	594	594	30.7966	1465250	1466192	0.919656	-1.08736	SPD_1449	-	1465250..1466092	-	280	116515688	SP1637	[R] General function prediction only	conserved hypothetical protein		Hypothetical proteins-Conserved	Conserved	COG_category
SPD_1752	SPD_1752	toxin secretion ABC transporter ATP-binding protein/permease	[V] Defense mechanisms	2209	63	63	1.46678	1744950	1747158	60	61	1.35009	1744950	1747158	0.920443	-1.08643	SPD_1752	-	1745050..1747158	+	702	116516806	SP1953	[V] Defense mechanisms	toxin secretion ABC transporter, ATP-binding/permease protein		Transport and binding proteins	Other	COG_category
SPD_1623	SPD_1623	hypothetical protein SPD_1623	[S] Function unknown	631	931	953	77.6754	1639635	1640265	905	923	71.5154	1639635	1640265	0.920696	-1.08613	SPD_1623	-	1639635..1640165	-	176	116515837	SP1841	[S] Function unknown	conserved domain protein		Hypothetical proteins-Domain	Domain	COG_category
SPD_0589	SPD_0589	hypothetical protein SPD_0589	[S] Function unknown	370	448	451	62.6895	615293	615662	429	437	57.744	615293	615662	0.921112	-1.08564	SPD_0589	-	615393..615662	+	89	116516426	spr0594_Taq_5i
SPD_0309	luxS	S-ribosylhomocysteinase	[T] Signal transduction mechanisms	583	708	710	62.634	308502	309084	688	688	57.6962	308502	309084	0.921165	-1.08558	SPD_0309	luxS	308502..308984	-	160	116516199	SP0340	[T] Signal transduction mechanisms	autoinducer-2 production protein	luxS	Cellular processes	Other	COG_category
SPD_0960	cpoA	glycosyl transferase CpoA	[M] Cell wall/membrane biogenesis	1225	1296	1298	54.4953	974198	975422	1257	1259	50.2478	974198	975422	0.922058	-1.08453	SPD_0960	cpoA	974298..975422	+	374	116516765	SP1075	[M] Cell wall/membrane/envelope biogenesis	glycosyl transferase CpoA	cpoA	Cell envelope	Biosynthesis and degradation of surface polysaccharides and lipopolysaccharides	COG_category
SPD_1078	ldh	L-lactate dehydrogenase	[C] Energy production and conversion	1087	10220	10220	483.55	1105556	1106642	9914	9914	445.91	1105556	1106642	0.922158	-1.08441	SPD_1078	ldh	1105656..1106642	+	328	116515602	SP1220	[C] Energy production and conversion	L-lactate dehydrogenase	ldh	Energy metabolism	Glycolysis/gluconeogenesis	COG_category	SPD_1078	SP1220	ldh	ActAAAaCGtTTaCAT	CcpA regulon	CRE site
SPD_1372	SPD_1372	glyoxalase family protein		466	595	608	67.1023	1384659	1385124	577	590	61.9004	1384659	1385124	0.922478	-1.08404	SPD_1372	-	1384659..1385024	-	121	116515820	spr1398
SPD_0649	upp	uracil phosphoribosyltransferase	[F] Nucleotide transport and metabolism	751	2221	2221	152.1	668043	668793	2159	2159	140.553	668043	668793	0.924084	-1.08215	SPD_0649	upp	668143..668793	+	216	116515358	SP0745	[F] Nucleotide transport and metabolism	uracil phosphoribosyltransferase	upp	Purines, pyrimidines, nucleosides, and nucleotides	Salvage of nucleosides and nucleotides	COG_category
SPD_1436	SPD_1436	cation-transporting ATPase, E1-E2 family protein	[P] Inorganic ion transport and metabolism	2437	2144	2144	45.247	1452261	1454697	2086	2086	41.8491	1452261	1454697	0.924905	-1.08119	SPD_1436	-	1452261..1454597	-	778	116515937	SP1623	[P] Inorganic ion transport and metabolism	cation-transporting ATPase, E1-E2 family		Transport and binding proteins	Cations and iron carrying compounds	COG_category
SPD_2005	dltA	D-alanine--D-alanyl carrier protein ligase	[Q]Secondary metabolites biosynthesis, transport and catabolism	1651	1701	1715	53.4241	1979968	1981618	1658	1669	49.4239	1979968	1981618	0.925123	-1.08094	SPD_2005	dltA	1979968..1981518	-	516	116516471	SP2176	[Q] Secondary metabolites biosynthesis, transport and catabolism	D-alanine-activating enzyme	dltA	Cell envelope	Biosynthesis and degradation of surface polysaccharides and lipopolysaccharides	COG_category
SPD_2003	dltC	D-alanine--poly(phosphoribitol) ligase subunit 2	[I] Lipid transport and metabolism	340	499	514	77.7507	1978474	1978813	488	501	72.0421	1978474	1978813	0.926578	-1.07924	SPD_2003	dltC	1978474..1978713	-	79	116516809	SP2174		D-alanyl carrier protein	dltC	Cell envelope	Biosynthesis and degradation of surface polysaccharides and lipopolysaccharides
SPD_0341	SPD_0341	hypothetical protein SPD_0341	[L] Replication, recombination and repair	1258	829	832	34.0144	344522	345779	810	811	31.5187	344522	345779	0.926627	-1.07918	SPD_0341	-	344622..345779	+	385	116517216	SP0373	[L] Replication, recombination and repair	conserved hypothetical protein		Hypothetical proteins-Conserved	Conserved	COG_category
SPD_1461	psaB	manganese ABC transporter ATP-binding protein	[P] Inorganic ion transport and metabolism	823	1722	1727	107.923	1476518	1477340	1679	1684	100.039	1476518	1477340	0.926952	-1.0788	SPD_1461	psaB	1476618..1477340	+	240	116515895	SP1648	[P] Inorganic ion transport and metabolism	manganese ABC transporter, ATP-binding protein	psaB	Transport and binding proteins	Cations and iron carrying compounds	COG_category	SPD_1461	SP1648	mntC-mntB-mntA / PsaC-PsaB-PsaA	AAAATTAAcTTgACTTAATTTT	MntR/ PsaR regulon	MntR/ PsaR Site
SPD_0434	SPD_0434	ABC transporter ATP-binding protein	[P] Inorganic ion transport and metabolism	1783	840	845	24.3739	437622	439404	815	825	22.622	437622	439404	0.928121	-1.07745	SPD_0434	-	437722..439404	+	560	116516811	SP0483	[R] General function prediction only	ABC transporter, ATP-binding protein		Transport and binding proteins	Unknown substrate	COG_category	SPD_0434	SP0483	hcp-mtsA-mtsB-mtsC	TATAaggTAAAACTATA	MtaR Regulon	MtaR Site
SPD_2006	SPD_2006	hypothetical protein SPD_2006		232	295	296	65.6181	1981539	1981770	289	289	60.9028	1981539	1981770	0.92814	-1.07742	SPD_2006	-	1981539..1981670	-	43	116516054	SP2177		hypothetical protein		Hypothetical proteins
SPD_0508	SPD_0508			551	42	43	4.01363	518276	518826	42	42	3.72671	518276	518826	0.928514	-1.07699
SPD_0616	SPD_0616	amino acid ABC transporter ATP-binding protein	[E] Amino acid transport and metabolism	859	43	43	2.57451	637816	638674	42	42	2.39047	637816	638674	0.928514	-1.07699	SPD_0616	-	637816..638574	-	252	116515352	SP0709	[E] Amino acid transport and metabolism	amino acid ABC transporter, ATP-binding protein		Transport and binding proteins	Amino acids, peptides and amines	COG_category
SPD_0012	hpt	hypoxanthine-guanine phosphoribosyltransferase	[F] Nucleotide transport and metabolism	643	1558	1563	125.017	11516	12158	1525	1528	116.182	11516	12158	0.929334	-1.07604	SPD_0012	hpt	11616..12158	+	180	116516681	SP0012	[F] Nucleotide transport and metabolism	hypoxanthine-guanine phosphoribosyltransferase	hpt	Purines, pyrimidines, nucleosides, and nucleotides	Salvage of nucleosides and nucleotides	COG_category
SPD_2000	adcR	adc operon repressor AdcR	[K] Transcription	541	155	282	26.8085	1976618	1977158	141	276	24.9425	1976618	1977158	0.930395	-1.07481	SPD_2000	adcR	1976618..1977058	-	146	116516635	SP2172	[K] Transcription	adc operon repressor AdcR	adcR	Regulatory functions	DNA interactions	COG_category	SPD_2000	SP2172	adcR-adcC-adcB-adcA	AATTAACTgGTaAAca	AdcR Regulon	AdcR Operator site
SPD_0669	SPD_0669	hypothetical protein SPD_0669	[R] General function prediction	1186	1273	1273	55.2031	688785	689970	1245	1246	51.3642	688785	689970	0.930459	-1.07474	SPD_0669	-	688885..689970	+	361	116516867	SP0768	[R] General function prediction only	conserved hypothetical protein		Hypothetical proteins-Conserved	Conserved	COG_category
SPD_0927	nplT	neopullulanase	[G] Carbohydrate transport and metabolism	1864	143	143	3.94557	939376	941239	140	140	3.67206	939376	941239	0.930678	-1.07449	SPD_0927	nplT	939476..941239	+	587	116516706	SPXX19
SPD_1351	SPD_1351	Snf2 family protein	[K] Transcription	3199	1058	1058	17.0095	1363569	1366767	1036	1036	15.8334	1363569	1366767	0.930854	-1.07428	SPD_1351	-	1363569..1366667	-	1032	116516877	SP1523	[K] Transcription	Snf2 family protein		Unknown function	General	COG_category
SPD_1435	SPD_1435	hypothetical protein SPD_1435	[R] General function prediction	778	148	149	9.84978	1451482	1452259	146	146	9.17489	1451482	1452259	0.931481	-1.07356	SPD_1435	-	1451482..1452159	-	225	116515616	SP1610	[R] General function prediction only	Bcl-2 family protein		Unknown function	General	COG_category
SPD_1725	SPD_1725	hypothetical protein SPD_1725	[S] Function unknown	817	2694	2694	169.588	1719860	1720676	2643	2643	158.162	1719860	1720676	0.932625	-1.07224	SPD_1725	-	1719860..1720576	-	238	116517178	SP1922	[S] Function unknown	conserved hypothetical protein		Hypothetical proteins-Conserved	Conserved	COG_category
SPD_0260	rsuA-1	ribosomal small subunit pseudouridine synthase A	[J] Translation, ribosomal structure and biogenesis	823	162	162	10.1236	257991	258813	159	159	9.4455	257991	258813	0.933017	-1.07179	SPD_0260	rsuA-1	258091..258813	+	240	116516048	SP0280	[J] Translation, ribosomal structure and biogenesis	ribosomal small subunit pseudouridine synthase A	rsuA-1	Protein synthesis	tRNA and rRNA base modification	COG_category
SPD_1060	lepA	GTP-binding protein LepA	[M] Cell wall/membrane biogenesis	1924	2218	2218	59.2893	1084900	1086823	2178	2178	55.3452	1084900	1086823	0.933477	-1.07126	SPD_1060	lepA	1084900..1086723	-	607	116516228	SP1200	[M] Cell wall/membrane/envelope biogenesis	GTP-binding protein LepA	lepA	Unknown function	General	COG_category
SPD_1457	dtd	D-tyrosyl-tRNA deacylase	[J] Translation, ribosomal structure and biogenesis	544	316	316	29.875	1469993	1470536	311	311	27.9505	1469993	1470536	0.93558	-1.06886	SPD_1457	dtd	1469993..1470436	-	147	116515633	SP1644	[J] Translation, ribosomal structure and biogenesis	conserved hypothetical protein		Hypothetical proteins-Conserved	Conserved	COG_category
SPD_1356	SPD_1356			1036	254	254	12.6094	1369934	1370969	250	250	11.798	1369934	1370969	0.935651	-1.06878
SPD_2002	dltD	undecaprenol-phosphate-poly(glycerophosphate subunit) D-alanine transfer protein	[M] Cell wall/membrane biogenesis	1369	1738	1745	65.5559	1977213	1978581	1707	1718	61.3546	1977213	1978581	0.935912	-1.06848	SPD_2002	dltD	1977213..1978481	-	422	116515941	SP2173	[M] Cell wall/membrane/envelope biogenesis	dltD protein	dltD	Cell envelope	Biosynthesis and degradation of surface polysaccharides and lipopolysaccharides	COG_category
SPD_1544	sun	ribosomal RNA small subunit methyltransferase B	[J] Translation, ribosomal structure and biogenesis	1414	1089	1094	39.7913	1566366	1567779	1074	1079	37.3078	1566366	1567779	0.937587	-1.06657	SPD_1544	sun	1566366..1567679	-	437	116517030	SP1734	[J] Translation, ribosomal structure and biogenesis	rRNA methyltransferase RsmB	rsmB	Protein synthesis	tRNA and rRNA base modification	COG_category
SPD_0604	SPD_0604	HesA/MoeB/ThiF family protein	[H] Coenzyme transport and metabolism	1114	223	223	10.2953	628347	629460	220	220	9.65528	628347	629460	0.937832	-1.06629	SPD_0604	-	628447..629460	+	337	116516052	SP0695	[H] Coenzyme transport and metabolism	HesA/MoeB/ThiF family protein		Unknown function	General	COG_category
SPD_0149	SPD_0149	hypothetical protein SPD_0149	[E] Amino acid transport and metabolism	574	79	80	7.168	153793	154366	76	79	6.72888	153793	154366	0.938738	-1.06526	SPD_0149	-	153893..154366	+	157	116516566	SP0146	[E] Amino acid transport and metabolism	conserved hypothetical protein		Hypothetical proteins-Conserved	Conserved	COG_category
SPD_0986	SPD_0986			1418	258	725	26.2955	998230	999647	278	716	24.6868	998230	999647	0.93882	-1.06517
SPD_1531	scrK	fructokinase	[G] Carbohydrate transport and metabolism	988	328	328	17.0741	1552999	1553986	324	324	16.033	1552999	1553986	0.939028	-1.06493	SPD_1531	scrK	1552999..1553886	-	295	116516735	SP1721	[G] Carbohydrate transport and metabolism	fructokinase	scrK	Energy metabolism	Sugars	COG_category	SPD_1531	SP1721	scrA-scrK	acTGTCAAAgGaTTatCATA / TcTGcaAAACGcTTGACATA	ScrR regulon
SPD_0743	SPD_0743			616	76	87	7.26371	755151	755766	72	86	6.82567	755151	755766	0.939694	-1.06418
SPD_1646	SPD_1646	hypothetical protein SPD_1646		397	954	957	123.977	1660662	1661058	946	946	116.501	1660662	1661058	0.939694	-1.06418	SPD_1646	-	1660662..1660958	-	98	116516799	SP1864		conserved hypothetical protein		Hypothetical proteins-Conserved	Conserved
SPD_1552	SPD_1552	hypothetical protein SPD_1552	[R] General function prediction	1198	637	638	27.3895	1574731	1575928	630	631	25.7514	1574731	1575928	0.940191	-1.06361	SPD_1552	-	1574731..1575828	-	365	116516082	SP1742	[R] General function prediction only	conserved hypothetical protein		Hypothetical proteins-Conserved	Conserved	COG_category
SPD_1565	SPD_1565	transcriptional regulator,	[K] Transcription	481	558	558	59.6636	1584931	1585411	552	552	56.1076	1584931	1585411	0.940399	-1.06338	SPD_1565	-	1585031..1585411	+	126	116516515	SP1774	[K] Transcription	transcriptional regulator, putative		Regulatory functions	DNA interactions	COG_category
SPD_1716	SPD_1716	hypothetical protein SPD_1716	[R] General function prediction	292	103	103	18.1416	1714871	1715162	102	102	17.0783	1714871	1715162	0.941392	-1.06226	SPD_1716	-	1714871..1715062	-	63	116515657	spr1729
SPD_1310	SPD_1310	hypothetical protein SPD_1310		346	206	207	30.7691	1328887	1329232	205	205	28.9671	1328887	1329232	0.941436	-1.06221	SPD_1310	-	1328887..1329132	-	81	116517100	SP1480		hypothetical protein		Hypothetical proteins													comX	operon 1310-1308
SPD_2036	SPD_2036	hypothetical protein SPD_2036	[S] Function unknown	736	315	315	22.0117	2014710	2015445	312	312	20.7255	2014710	2015445	0.941568	-1.06206	SPD_2036	-	2014810..2015445	+	211	116515439	SP2209	[S] Function unknown	conserved hypothetical protein		Hypothetical proteins-Conserved	Conserved	COG_category
SPD_1405	SPD_1405	hypothetical protein SPD_1405	[L] Replication, recombination and repair	778	422	422	27.8967	1424441	1425218	417	418	26.2678	1424441	1425218	0.94161	-1.06201	SPD_1405	-	1424441..1425118	-	225	116516031	SP1575	[L] Replication, recombination and repair	conserved hypothetical protein		Hypothetical proteins-Conserved	Conserved	COG_category
SPD_1050	lacD	tagatose 1,6-diphosphate aldolase	[G] Carbohydrate transport and metabolism	1081	327	327	15.5576	1079297	1080377	324	324	14.6537	1079297	1080377	0.9419	-1.06168	SPD_1050	lacD	1079297..1080277	-	326	116516368	SP1190	[G] Carbohydrate transport and metabolism	tagatose 1,6-diphosphate aldolase	lacD	Energy metabolism	Biosynthesis and degradation of polysaccharides	COG_category	SPD_1050	SP1190	lacA-lacB-lacC-lacD	AAAaAAtAA-(1)-tAACAAAAA-(1)-AAACAAAAg	LacR regulon	lacR site
SPD_0150	SPD_0150	ABC transporter substrate-binding protein	[E] Amino acid transport and metabolism	931	2231	2231	123.245	154370	155300	2214	2214	116.267	154370	155300	0.943377	-1.06002	SPD_0150	-	154470..155300	+	276	116517098	SP0148	[E] Amino acid transport and metabolism	ABC transporter, substrate-binding protein		Transport and binding proteins	Unknown substrate	COG_category	SPD_0150	SP0148	cctW	ccATA-(9)-TATCA-(3)-aGATA	CmhR Regulon	CmhR site
SPD_1624	SPD_1624	hypothetical protein SPD_1624		370	294	332	46.1484	1640162	1640531	284	330	43.6053	1640162	1640531	0.944894	-1.05832	SPD_1624	-	1640162..1640431	-	89	116515487	SP1842		hypothetical protein		Hypothetical proteins
SPD_1713	SPD_1713	hypothetical protein SPD_1713	[R] General function prediction	727	637	640	45.2757	1713279	1714005	636	637	42.8383	1713279	1714005	0.946165	-1.0569	SPD_1713	-	1713279..1713905	-	208	116515611	SP1910	[R] General function prediction only	conserved hypothetical protein		Hypothetical proteins-Conserved	Conserved	COG_category
SPD_1433	SPD_1433	FAD dependent oxidoreductase	[E] Amino acid transport and metabolism	1204	222	223	9.52573	1449578	1450781	222	222	9.01476	1449578	1450781	0.946358	-1.05668	SPD_1433	-	1449578..1450681	-	367	116516255	SP1608	[E] Amino acid transport and metabolism	oxidoreductase, DadA family protein		Unknown function	Enzymes of unknown specificity	COG_category
SPD_0824	proC	pyrroline-5-carboxylate reductase	[E] Amino acid transport and metabolism	898	428	429	24.5698	842780	843677	427	428	23.3021	842780	843677	0.948405	-1.0544	SPD_0824	proC	842880..843677	+	265	116516457	SP0933	[E] Amino acid transport and metabolism	pyrroline-5-carboxylate reductase	proC	Amino acid biosynthesis	Glutamate family	COG_category
SPD_0133	SPD_0133	hypothetical protein SPD_0133		286	2	2	0.359653	137522	137807	2	2	0.341894	137522	137807	0.950621	-1.05194	SPD_0133	-	137522..137707	-	61	116516791	SP0125		hypothetical protein		Hypothetical proteins
SPD_0233	SPD_0233	PTS system, IIB component	[G] Carbohydrate transport and metabolism	409	21	21	2.64068	220710	221118	20	21	2.51029	220710	221118	0.950621	-1.05194	SPD_0233	-	220810..221118	+	102	116515458	SP0249	[G] Carbohydrate transport and metabolism	PTS system, IIB component		Transport and binding proteins	Carbohydrates, organic alcohols, and acids	COG_category
SPD_0296	SPD_0296	PTS system, IIC component	[G] Carbohydrate transport and metabolism	880	5	5	0.292218	295003	295882	5	5	0.277789	295003	295882	0.950621	-1.05194	SPD_0296	-	295103..295882	+	259	116515404	SP0324	[G] Carbohydrate transport and metabolism	PTS system, IIC component		Transport and binding proteins	Carbohydrates, organic alcohols, and acids	COG_category	SPD_0296	SP0324	agaF-ugl-agaV-agaW-agaD	ATGAAAGCGCTaatAT	CcpA regulon	CRE site
SPD_0359	SPD_0359	hypothetical protein SPD_0359	[L] Replication, recombination and repair	313	1	3	0.492943	360868	361180	0	3	0.468602	360868	361180	0.950621	-1.05194	SPD_0359	-	360868..361080	-	70	116516093	SP1596	[L] Replication, recombination and repair	IS3-Spn1, hypothetical protein, interruption		Mobile and extrachromosomal element functions	Transposon functions	COG_category
SPD_0497	SPD_0497			490	10	13	1.36448	503998	504487	11	13	1.2971	503998	504487	0.950621	-1.05194
SPD_0673	SPD_0673	hypothetical protein SPD_0673		322	6	6	0.958331	692926	693247	6	6	0.911009	692926	693247	0.950621	-1.05194	SPD_0673	-	692926..693147	-	73	116516873	SP0772		hypothetical protein		Hypothetical proteins
SPD_1184	SPD_1184	hypothetical protein SPD_1184		355	3	3	0.434623	1214240	1214594	3	3	0.413162	1214240	1214594	0.950621	-1.05194	SPD_1184	-	1214240..1214494	-	84	116515907	spr1209_Taq_5i
SPD_1482	SPD_1482	MutT/nudix family protein	[F] Nucleotide transport and metabolism	712	306	306	22.1035	1497866	1498577	305	306	21.0121	1497866	1498577	0.950621	-1.05194	SPD_1482	-	1497866..1498477	-	203	116516551	SP1669	[F] Nucleotide transport and metabolism	MutT/nudix family protein		DNA metabolism	DNA replication, recombination, and repair	COG_category
SPD_1690	SPD_1690			174	0	29	8.57174	1699036	1699209	0	29	8.14847	1699036	1699209	0.950621	-1.05194
SPD_1915	SPD_1915			517	8	8	0.795829	1885959	1886475	8	8	0.756531	1885959	1886475	0.950621	-1.05194
	rrsD			1558	27052	7117298	234946	1862715	1864272	15440	7126196	223624	1862715	1864272	0.951809	-1.05063
SPD_1247	queA	S-adenosylmethionine:tRNA ribosyltransferase-isomerase	[J] Translation, ribosomal structure and biogenesis	1129	438	438	19.9526	1274624	1275752	439	439	19.0107	1274624	1275752	0.952791	-1.04955	SPD_1247	queA	1274724..1275752	+	342	116515685	SP1416	[J] Translation, ribosomal structure and biogenesis	S-adenosylmethionine:tRNA ribosyltransferase-isomerase	queA	Protein synthesis	tRNA and rRNA base modification	COG_category
SPD_1384	SPD_1384	cation efflux family protein	[P] Inorganic ion transport and metabolism	1285	588	588	23.5339	1404177	1405461	590	590	22.4479	1404177	1405461	0.953854	-1.04838	SPD_1384	-	1404277..1405461	+	394	116517171	SP1552	[P] Inorganic ion transport and metabolism	cation efflux family protein		Transport and binding proteins	Cations and iron carrying compounds	COG_category
SPD_0866	pepF	oligoendopeptidase F	[E] Amino acid transport and metabolism	1903	1725	1728	46.7009	880069	881971	1731	1736	44.6004	880069	881971	0.955022	-1.0471	SPD_0866	pepF	880169..881971	+	600	116515412	SP0979	[E] Amino acid transport and metabolism	oligoendopeptidase F	pepF	Protein fate	Degradation of proteins, peptides, and glycopeptides	COG_category											comX	operon 865-869
SPD_0926	SPD_0926	hypothetical protein SPD_0926	[I] Lipid transport and metabolism	985	369	369	19.2668	938353	939337	371	371	18.4147	938353	939337	0.955773	-1.04627	SPD_0926	-	938453..939337	+	294	116517124	SP1045	[I] Lipid transport and metabolism	conserved hypothetical protein TIGR00147		Hypothetical proteins-Conserved	Conserved	COG_category
SPD_0672	SPD_0672	peptidyl-prolyl cis-trans isomerase, cyclophilin-type	[O] Posttranslational modification, protein turnover, chaperones	904	872	872	49.6099	692039	692942	877	877	47.4306	692039	692942	0.956072	-1.04595	SPD_0672	-	692039..692842	-	267	116516991	SP0771	[O] Posttranslational modification, protein turnover, chaperones	peptidyl-prolyl cis-trans isomerase, cyclophilin-type		Protein fate	Protein folding and stabilization	COG_category
SPD_1428	cmk	cytidylate kinase	[F] Nucleotide transport and metabolism	772	1115	1115	74.281	1445827	1446598	1121	1122	71.0564	1445827	1446598	0.956589	-1.04538	SPD_1428	cmk	1445827..1446498	-	223	116515618	SP1603	[F] Nucleotide transport and metabolism	cytidylate kinase	cmk	Purines, pyrimidines, nucleosides, and nucleotides	Nucleotide and nucleoside interconversions	COG_category
SPD_1381	def-2	peptide deformylase	[J] Translation, ribosomal structure and biogenesis	511	404	405	40.7619	1399947	1400457	407	408	39.0361	1399947	1400457	0.957663	-1.04421	SPD_1381	def-2	1399947..1400357	-	136	116515494	SP1549	[J] Translation, ribosomal structure and biogenesis	polypeptide deformylase	def	Protein fate	Protein modification and repair	COG_category
SPD_0191	SPD_0191	hypothetical protein SPD_0191	[F] Nucleotide transport and metabolism	718	347	349	24.9989	194567	195284	351	352	23.9688	194567	195284	0.958793	-1.04298	SPD_0191	-	194667..195284	+	205	116516988	SP0207		conserved domain protein		Hypothetical proteins-Domain	Domain
SPD_0098	SPD_0098	glycosyl transferase, group 2 family protein	[M] Cell wall/membrane biogenesis	1258	875	875	35.7724	97918	99175	877	883	34.3169	97918	99175	0.959312	-1.04241	SPD_0098	-	98018..99175	+	385	116516685	SP0102	[M] Cell wall/membrane/envelope biogenesis	glycosyl transferase		Cell envelope	Biosynthesis and degradation of surface polysaccharides and lipopolysaccharides	COG_category
SPD_0895	hemH	ferrochelatase	[H] Coenzyme transport and metabolism	1195	205	205	8.82279	909537	910731	207	207	8.46896	909537	910731	0.959895	-1.04178	SPD_0895	hemH	909637..910731	+	364	116517033	SP1009	[H] Coenzyme transport and metabolism	ferrochelatase	hemH	Biosynthesis of cofactors, prosthetic groups, and carriers	Heme, porphyrin, and cobalamin	COG_category
SPD_0507	SPD_0507	hypothetical protein SPD_0507	[S] Function unknown	1102	919	919	42.8898	517219	518320	929	929	41.2156	517219	518320	0.960965	-1.04062	SPD_0507	-	517219..518220	-	333	116515991	SP0582		hypothetical protein		Hypothetical proteins
SPD_0170	ruvA	Holliday junction DNA helicase motor protein	[L] Replication, recombination and repair	694	182	182	13.4875	174063	174756	184	184	12.9624	174063	174756	0.961067	-1.04051	SPD_0170	ruvA	174163..174756	+	197	116515482	SP0179	[L] Replication, recombination and repair	Holliday junction DNA helicase RuvA	ruvA	DNA metabolism	DNA replication, recombination, and repair	COG_category
SPD_0009	SPD_0009	hypothetical protein SPD_0009		223	166	174	40.1296	8855	9077	167	176	38.5865	8855	9077	0.961548	-1.03999	SPD_0009	-	8955..9077	+	40	116516840	SP0009		hypothetical protein		Hypothetical proteins
SPD_1460	pepO	endopeptidase O	[O] Posttranslational modification, protein turnover, chaperones	1993	5628	5628	145.234	1474435	1476427	5711	5711	140.098	1474435	1476427	0.964641	-1.03666	SPD_1460	pepO	1474435..1476327	-	630	116517102	SP1647	[O] Posttranslational modification, protein turnover, chaperones	endopeptidase O	pepO	Protein fate	Degradation of proteins, peptides, and glycopeptides	COG_category
SPD_1317	SPD_1317	hypothetical protein SPD_1317		241	58	59	12.5908	1333971	1334211	57	60	12.172	1333971	1334211	0.966733	-1.03441	SPD_1317	-	1333971..1334111	-	46	116516784	SP0087		hypothetical protein		Hypothetical proteins
SPD_0837	SPD_0837	hypothetical protein SPD_0837	[S] Function unknown	316	233	234	38.0846	852879	853194	237	238	36.8228	852879	853194	0.966871	-1.03426	SPD_0837	-	852979..853194	+	71	116517068	SP0947	[S] Function unknown	conserved hypothetical protein		Hypothetical proteins-Conserved	Conserved	COG_category
SPD_1278	cppA	C3-degrading proteinase		826	392	392	24.4077	1304422	1305247	398	399	23.6168	1304422	1305247	0.967596	-1.03349	SPD_1278	cppA	1304422..1305147	-	241	116515759	SP1449		cppA protein	cppA	Unknown function	General
SPD_1764	murA-2	UDP-N-acetylglucosamine 1-carboxyvinyltransferase	[M] Cell wall/membrane biogenesis	1384	2093	2128	79.078	1762452	1763835	2118	2166	76.5156	1762452	1763835	0.967596	-1.03349	SPD_1764	murA-2	1762452..1763735	-	427	116516843	SP1966	[M] Cell wall/membrane/envelope biogenesis	UDP-N-acetylglucosamine 1-carboxyvinyltransferase	murA	Cell envelope	Biosynthesis and degradation of murein sacculus and peptidoglycan	COG_category
SPD_1794	SPD_1794	Cof family protein	[S] Function unknown	1489	1764	1789	61.7925	1788191	1789679	1798	1822	59.8248	1788191	1789679	0.968156	-1.03289	SPD_1794	-	1788191..1789579	-	462	116516548	SP1997	[R] General function prediction only	Cof family protein		Unknown function	General	COG_category
SPD_0446	SPD_0446	hypothetical protein SPD_0446	[S] Function unknown	628	288	289	23.6678	454944	455571	296	296	23.0441	454944	455571	0.973646	-1.02707	SPD_0446	-	455044..455571	+	175	116515489	SP0500	[S] Function unknown	conserved domain protein		Hypothetical proteins-Domain	Domain	COG_category
SPD_1796	SPD_1796	L-asparaginase,	[E] Amino acid transport and metabolism	1063	240	240	11.6118	1789545	1790607	243	246	11.3143	1789545	1790607	0.974387	-1.02629	SPD_1796	-	1789645..1790607	+	320	116515808	SP1998	[E] Amino acid transport and metabolism	L-asparaginase, putative		Energy metabolism	Amino acids and amines	COG_category
SPD_0432	SPD_0432	hypothetical protein SPD_0432	[S] Function unknown	649	269	269	21.3171	436753	437401	276	276	20.7918	436753	437401	0.975358	-1.02526	SPD_0432	-	436853..437401	+	182	116515998	SP0482	[S] Function unknown	conserved hypothetical protein		Hypothetical proteins-Conserved	Conserved	COG_category	SPD_0432	SP0482	hcp-mtsA-mtsB-mtsC	TATAaggTAAAACTATA	MtaR Regulon	MtaR Site
SPD_0083	rpsD	30S ribosomal protein S4	[J] Translation, ribosomal structure and biogenesis	712	3288	3288	237.505	85680	86391	3374	3374	231.682	85680	86391	0.975485	-1.02513	SPD_0083	rpsD	85780..86391	+	203	116516581	SP0085	[J] Translation, ribosomal structure and biogenesis	ribosomal protein S4	rpsD	Protein synthesis	Ribosomal proteins: synthesis and modification	COG_category
SPD_0184	SPD_0184	hypothetical protein SPD_0184		532	325	325	31.419	187053	187584	334	334	30.6946	187053	187584	0.976946	-1.0236	SPD_0184	-	187153..187584	+	143	116515524	SP0198		hypothetical protein		Hypothetical proteins
SPD_0332	SPD_0332			999	2636	2846	146.517	331211	332209	2768	2930	143.394	331211	332209	0.978679	-1.02179
SPD_0605	SPD_0605			934	159	163	8.97554	629570	630503	166	168	8.79407	629570	630503	0.979781	-1.02064
SPD_1576	SPD_1576	hypothetical protein SPD_1576		571	318	320	28.8227	1594115	1594685	330	330	28.2557	1594115	1594685	0.980328	-1.02007	SPD_1576	-	1594115..1594585	-	156	116515833	SP1785		hypothetical protein		Hypothetical proteins
SPD_1756	SPD_1756	hypothetical protein SPD_1756		262	32	32	6.28158	1750431	1750692	33	33	6.15801	1750431	1750692	0.980328	-1.02007	SPD_1756	-	1750531..1750692	+	53	116516632	SP1958		hypothetical protein		Hypothetical proteins
SPD_0615	SPD_0615			966	62	62	3.30092	636939	637904	64	64	3.23914	636939	637904	0.981286	-1.01907
SPD_1799	SPD_1799	sensor histidine kinase,	[T] Signal transduction mechanisms	1198	289	291	12.4927	1792895	1794092	301	301	12.2839	1792895	1794092	0.983288	-1.017	SPD_1799	-	1792895..1793992	-	365	116515432	SP2001	[T] Signal transduction mechanisms	sensor histidine kinase, putative		Signal transduction	Two-component systems	COG_category
SPD_2058	SPD_2058	ABC transporter permease,	[S] Function unknown	2653	579	579	11.2244	2035493	2038145	599	599	11.0387	2035493	2038145	0.983458	-1.01682	SPD_2058	-	2035593..2038145	+	850	116516813	SP2231	[S] Function unknown	ABC transporter, permease protein, putative		Transport and binding proteins	Unknown substrate	COG_category
SPD_1605	SPD_1605	LacI family transcriptional regulator	[K] Transcription	1102	314	314	14.6544	1619519	1620620	325	325	14.4188	1619519	1620620	0.983923	-1.01634	SPD_1605	-	1619519..1620520	-	333	116516729	SP1821	[K] Transcription	sugar-binding transcriptional regulator, LacI family		Regulatory functions	DNA interactions	COG_category
SPD_1264	SPD_1264	ABC transporter ATP-binding protein	[V] Defense mechanisms	1822	57	57	1.60896	1292655	1294476	59	59	1.58318	1292655	1294476	0.983976	-1.01628	SPD_1264	-	1292755..1294476	+	573	116515983	SP1435	[V] Defense mechanisms	ABC transporter, ATP-binding protein		Transport and binding proteins	Unknown substrate	COG_category
SPD_0752	SPD_0752	hypothetical protein SPD_0752	[S] Function unknown	1024	1194	1197	60.1193	764815	765838	1236	1240	59.2037	764815	765838	0.98477	-1.01547	SPD_0752	-	764915..765838	+	307	116517099	SP0859	[S] Function unknown	membrane protein		Cell envelope	Other	COG_category
SPD_2064	comD	sensor histidine kinase ComD	[T] Signal transduction mechanisms	1426	138	139	5.0132	2041491	2042916	144	144	4.93708	2041491	2042916	0.984816	-1.01542	SPD_2064	comD	2041491..2042816	-	441	116515505	SP2236	[T] Signal transduction mechanisms	putative sensor histidine kinase ComD	comD	Signal transduction	Two-component systems	COG_category											comE	operon2063-2065
SPD_0526	fba	fructose-bisphosphate aldolase	[G] Carbohydrate transport and metabolism	982	14566	14566	762.867	536882	537863	15110	15110	752.282	536882	537863	0.986124	-1.01407	SPD_0526	fba	536982..537863	+	293	116515860	SP0605	[G] Carbohydrate transport and metabolism	fructose-bisphosphate aldolase	fba	Energy metabolism	Glycolysis/gluconeogenesis	COG_category	SPD_0526	SP0605	fba	gaGAAAGgGtTTaCAT	CcpA regulon	CRE site
SPD_0338	SPD_0338	hypothetical protein SPD_0338	[S] Function unknown	628	53	53	4.34047	343110	343737	54	55	4.28184	343110	343737	0.986494	-1.01369	SPD_0338	-	343210..343737	+	175	116516898	SP0371	[S] Function unknown	conserved hypothetical protein		Hypothetical proteins-Conserved	Conserved	COG_category
SPD_1563	SPD_1563	dicarboxylate/amino acid:cation (Na+ or H+) symporter (DAACS) family protein	[E] Amino acid transport and metabolism	1060	462	462	22.4159	1582807	1583866	480	480	22.1392	1582807	1583866	0.987658	-1.0125	SPD_1563	-	1582907..1583866	+	319	116516711	SPXX15
SPD_1693	SPD_1693			172	0	50	14.9507	1699301	1699472	0	52	14.781	1699301	1699472	0.988646	-1.01148
SPD_1946	SPD_1946	hypothetical protein SPD_1946		298	24	25	4.31463	1918150	1918447	26	26	4.26564	1918150	1918447	0.988646	-1.01148	SPD_1946	-	1918150..1918347	-	65	116517007	SP2118		hypothetical protein		Hypothetical proteins
SPD_0588	SPD_0588	transcriptional regulator,	[K] Transcription	1069	362	365	17.5604	614421	615489	379	380	17.3793	614421	615489	0.989688	-1.01042	SPD_0588	-	614421..615389	-	322	116517096	SP0676	[K] Transcription	transcriptional regulator, putative		Regulatory functions	DNA interactions	COG_category
SPD_0077	SPD_0077	potassium uptake protein, Trk family protein	[P] Inorganic ion transport and metabolism	766	1580	1581	106.151	77979	78744	1645	1647	105.122	77979	78744	0.990305	-1.00979	SPD_0077	-	78079..78744	+	221	116515848	SP0079	[P] Inorganic ion transport and metabolism	potassium uptake protein, Trk family		Transport and binding proteins	Cations and iron carrying compounds	COG_category
SPD_0126	pspA	pneumococcal surface protein A	[R] General function prediction	1960	2216	2226	58.4103	128256	130215	2318	2324	57.9706	128256	130215	0.992472	-1.00758	SPD_0126	pspA	128356..130215	+	619	116515876	SP0117	[R] General function prediction only	pneumococcal surface protein A	pspA	Cell envelope	Other	COG_category
SPD_1493	SPD_1493	sugar ABC transporter permease	[G] Carbohydrate transport and metabolism	940	157	157	8.58997	1508790	1509729	164	164	8.52989	1508790	1509729	0.993005	-1.00704	SPD_1493	-	1508790..1509629	-	279	116516043	SP1681	[G] Carbohydrate transport and metabolism	sugar ABC transporter, permease protein		Transport and binding proteins	Carbohydrates, organic alcohols, and acids	COG_category	SPD_1493	SP1681	nanE-ptsX-nanU-nanV-nanW	TCTGAAAGTACTTTtAGA	NanR regulon	NanR site
SPD_0930	SPD_0930	transcriptional regulator,	[K] Transcription	577	179	179	15.955	942314	942890	186	187	15.845	942314	942890	0.993107	-1.00694	SPD_0930	-	942414..942890	+	158	116515960	SP1050	[K] Transcription	transcriptional regulator, putative		Regulatory functions	DNA interactions	COG_category
SPD_0137	SPD_0137			1394	67	67	2.47191	140042	141435	70	70	2.45506	140042	141435	0.993186	-1.00686
SPD_1961	SPD_1961	transcriptional regulator, BglG family protein	[K] Transcription	2131	175	175	4.22352	1928905	1931035	183	183	4.19851	1928905	1931035	0.994078	-1.00596	SPD_1961	-	1928905..1930935	-	676	116516429	SP2131	[G] Carbohydrate transport and metabolism	transcriptional regulator, BglG family		Regulatory functions	DNA interactions	COG_category	SPD_1961	SP2131	bglR-X-ulaA-tkt	ATGAtAtCaCTTTaAT	CcpA regulon	CRE site
SPD_0695	fabG (NC_008533 708694..709493)			799	274	274	17.637	708695	709493	286	287	17.5615	708695	709493	0.995723	-1.00429									3-ketoacyl-(acyl-carrier-protein) reductase
SPD_0078	SPD_0078	glycosyl transferase, group 2 family protein	[M] Cell wall/membrane biogenesis	640	339	340	27.3224	78954	79593	357	357	27.2719	78954	79593	0.998152	-1.00185	SPD_0078	-	79054..79593	+	179	116517146	SPXX47
SPD_0688	SPD_0688	hypothetical protein SPD_0688	[V] Defense mechanisms	1360	1804	1806	68.2966	702515	703874	1896	1897	68.1955	702515	703874	0.998521	-1.00148	SPD_0688	-	702615..703874	+	419	116516885	SP0787	[V] Defense mechanisms	conserved hypothetical protein		Hypothetical proteins-Conserved	Conserved	COG_category
SPD_1790	rpmH	50S ribosomal protein L34		235	4039	4039	883.947	1785600	1785834	4248	4248	883.78	1785600	1785834	0.999811	-1.00019	SPD_1790	rpmH	1785600..1785734	-	44	116517079	SP1993		ribosomal protein L34	rpmH	Protein synthesis	Ribosomal proteins: synthesis and modification
SPD_0791	SPD_0791	hypothetical protein SPD_0791		355	131	132	19.1234	810396	810750	137	139	19.1432	810396	810750	1.00103	1.00103	SPD_0791	-	810396..810650	-	84	116515522	spr0798
SPD_1287	trxB	thioredoxin-disulfide reductase	[O] Posttranslational modification, protein turnover, chaperones	1012	1103	1103	56.0551	1309717	1310728	1163	1163	56.1858	1309717	1310728	1.00233	1.00233	SPD_1287	trxB	1309717..1310628	-	303	116516912	SP1458	[O] Posttranslational modification, protein turnover, chaperones	thioredoxin reductase	trxB	Energy metabolism	Electron transport	COG_category
SPD_0970	map	methionine aminopeptidase	[J] Translation, ribosomal structure and biogenesis	961	1536	1536	82.203	984339	985299	1620	1620	82.4174	984339	985299	1.00261	1.00261	SPD_0970	map	984439..985299	+	286	116516526	SP1084	[J] Translation, ribosomal structure and biogenesis	methionine aminopeptidase, type I	map	Protein fate	Protein modification and repair	COG_category
SPD_1272	SPD_1272	IS66 family Orf2	[L] Replication, recombination and repair	451	18	18	2.05266	1299317	1299767	19	19	2.0597	1299317	1299767	1.00343	1.00343	SPD_1272	-	1299317..1299667	-	116	116516078	SP1442	[L] Replication, recombination and repair	IS66 family element, Orf2		Mobile and extrachromosomal element functions	Transposon functions	COG_category
SPD_1582	SPD_1582	sucrose-6-phosphate hydrolase,	[G] Carbohydrate transport and metabolism	1420	36	36	1.30387	1598352	1599771	38	38	1.30835	1598352	1599771	1.00343	1.00343	SPD_1582	-	1598352..1599671	-	439	116517206	SP1795	[G] Carbohydrate transport and metabolism	sucrose-6-phosphate hydrolase, putative		Energy metabolism	Biosynthesis and degradation of polysaccharides	COG_category	SPD_1582	SP1795	lpsA-lpsB-lpsC-sacA	caGAAAGCGCTaTCAa	CcpA regulon	CRE site
[truncated: 852 more rows]
